# Supplementary material for: The Human Gut Microbiome is Structured to Optimize Molecular Interaction Networks
Source: Comput Struct Biotechnol J. 2019 Jul 29;17:1040–6. doi: 10.1016/j.csbj.2019.07.011 (PMC6700418; doi:10.1016/j.csbj.2019.07.011)
Supplement: Supplementary file 2 — Supplementary material 2 [file mmc2.xlsx]

## Sheet: Table S1
KO1	KO1 definition	KO2	KO2 definition	Compound	Compound name	Score
K00603	glutamate formiminotransferase [EC:2.1.2.5]	K01433	formyltetrahydrofolate deformylase [EC:3.5.1.10]	C00101	Tetrahydrofolate	0.881236
K00603	glutamate formiminotransferase [EC:2.1.2.5]	K13821	proline dehydrogenase / delta 1-pyrroline-5-carboxylate dehydrogenase [EC:1.5.5.2 1.2.1.88]	C00025	L-Glutamate	0.880692
K11472	glycolate oxidase FAD binding subunit	K12972	gyoxylate/hydroxypyruvate reductase A [EC:1.1.1.79 1.1.1.81]	C00048	Glyoxylate	0.858556
K01638	malate synthase [EC:2.3.3.9]	K11472	glycolate oxidase FAD binding subunit	C00048	Glyoxylate	0.850489
K00819	ornithine--oxo-acid transaminase [EC:2.6.1.13]	K13821	proline dehydrogenase / delta 1-pyrroline-5-carboxylate dehydrogenase [EC:1.5.5.2 1.2.1.88]	C01165	L-Glutamate 5-semialdehyde	0.850081
K11473	glycolate oxidase iron-sulfur subunit	K12972	gyoxylate/hydroxypyruvate reductase A [EC:1.1.1.79 1.1.1.81]	C00048	Glyoxylate	0.8156
K03342	para-aminobenzoate synthetase / 4-amino-4-deoxychorismate lyase [EC:2.6.1.85 4.1.3.38]	K06208	chorismate mutase [EC:5.4.99.5]	C00251	Chorismate	0.811688
K01183	chitinase [EC:3.2.1.14]	K01787	N-acylglucosamine 2-epimerase [EC:5.1.3.8]	C00140	N-Acetyl-D-glucosamine	0.805924
K05523	molecular chaperone Hsp31 and glyoxalase 3 [EC:4.2.1.130]	K12972	gyoxylate/hydroxypyruvate reductase A [EC:1.1.1.79 1.1.1.81]	C00546	Methylglyoxal	0.803804
K01638	malate synthase [EC:2.3.3.9]	K11473	glycolate oxidase iron-sulfur subunit	C00048	Glyoxylate	0.796849
K01624	fructose-bisphosphate aldolase, class II [EC:4.1.2.13]	K01632	fructose-6-phosphate phosphoketolase [EC:4.1.2.22]	C00279	D-Erythrose 4-phosphate	0.794964
K00382	dihydrolipoamide dehydrogenase [EC:1.8.1.4]	K11381	2-oxoisovalerate dehydrogenase E1 component [EC:1.2.4.4]	C15972	Enzyme N6-(lipoyl)lysine	0.794635
K00492	undefined	K05797	4-cresol dehydrogenase (hydroxylating) [EC:1.17.99.1]	C01468	4-Cresol	0.792164
K00632	acetyl-CoA acyltransferase [EC:2.3.1.16]	K01659	2-methylcitrate synthase [EC:2.3.3.5]	C00100	Propanoyl-CoA	0.780778
K01580	glutamate decarboxylase [EC:4.1.1.15]	K13821	proline dehydrogenase / delta 1-pyrroline-5-carboxylate dehydrogenase [EC:1.5.5.2 1.2.1.88]	C00025	L-Glutamate	0.770613
K01483	ureidoglycolate lyase [EC:4.3.2.3]	K12972	gyoxylate/hydroxypyruvate reductase A [EC:1.1.1.79 1.1.1.81]	C00048	Glyoxylate	0.768799
K00812	aspartate aminotransferase [EC:2.6.1.1]	K12524	bifunctional aspartokinase / homoserine dehydrogenase 1 [EC:2.7.2.4 1.1.1.3]	C00049	L-Aspartate	0.768668
K00362	nitrite reductase (NADH) large subunit [EC:1.7.1.15]	K02567	periplasmic nitrate reductase NapA [EC:1.7.99.4]	C00088	Nitrite	0.764997
K01011	thiosulfate/3-mercaptopyruvate sulfurtransferase [EC:2.8.1.1 2.8.1.2]	K08354	thiosulfate reductase cytochrome b subunit	C00320	Thiosulfate	0.764532
K00363	nitrite reductase (NADH) small subunit [EC:1.7.1.15]	K02567	periplasmic nitrate reductase NapA [EC:1.7.99.4]	C00088	Nitrite	0.759655
K01596	phosphoenolpyruvate carboxykinase (GTP) [EC:4.1.1.32]	K01958	pyruvate carboxylase [EC:6.4.1.1]	C00036	Oxaloacetate	0.758649
K00603	glutamate formiminotransferase [EC:2.1.2.5]	K01580	glutamate decarboxylase [EC:4.1.1.15]	C00025	L-Glutamate	0.75852
K00368	nitrite reductase (NO-forming) [EC:1.7.2.1]	K00372	assimilatory nitrate reductase catalytic subunit [EC:1.7.99.4]	C00088	Nitrite	0.756784
K02079	N-acetylgalactosamine-6-phosphate deacetylase [EC:3.5.1.25]	K02080	galactosamine-6-phosphate isomerase [EC:5.3.1.-]	C06377	D-Galactosamine 6-phosphate	0.75003
K00036	glucose-6-phosphate 1-dehydrogenase [EC:1.1.1.49]	K00844	hexokinase [EC:2.7.1.1]	C01172	beta-D-Glucose 6-phosphate	0.749306
K00892	inosine kinase [EC:2.7.1.73]	K10213	ribosylpyrimidine nucleosidase [EC:3.2.2.8]	C00294	Inosine	0.748322
K00892	inosine kinase [EC:2.7.1.73]	K10213	ribosylpyrimidine nucleosidase [EC:3.2.2.8]	C00387	Guanosine	0.748322
K05352	ribitol-5-phosphate 2-dehydrogenase [EC:1.1.1.137]	K13812	bifunctional enzyme Fae/Hps [EC:4.3.-.- 4.1.2.43]	C00199	D-Ribulose 5-phosphate	0.747986
K01424	L-asparaginase [EC:3.5.1.1]	K09758	aspartate 4-decarboxylase [EC:4.1.1.12]	C00049	L-Aspartate	0.746678
K01632	fructose-6-phosphate phosphoketolase [EC:4.1.2.22]	K03856	3-deoxy-7-phosphoheptulonate synthase [EC:2.5.1.54]	C00279	D-Erythrose 4-phosphate	0.742849
K01608	tartronate-semialdehyde synthase [EC:4.1.1.47]	K11473	glycolate oxidase iron-sulfur subunit	C00048	Glyoxylate	0.742478
K01664	para-aminobenzoate synthetase component II [EC:2.6.1.85]	K04092	chorismate mutase [EC:5.4.99.5]	C00251	Chorismate	0.741349
K01424	L-asparaginase [EC:3.5.1.1]	K12524	bifunctional aspartokinase / homoserine dehydrogenase 1 [EC:2.7.2.4 1.1.1.3]	C00049	L-Aspartate	0.740038
K00045	mannitol 2-dehydrogenase [EC:1.1.1.67]	K00847	fructokinase [EC:2.7.1.4]	C00095	D-Fructose	0.73655
K01787	N-acylglucosamine 2-epimerase [EC:5.1.3.8]	K12373	hexosaminidase [EC:3.2.1.52]	C00140	N-Acetyl-D-glucosamine	0.735927
K01622	fructose 1,6-bisphosphate aldolase/phosphatase [EC:4.1.2.13 3.1.3.11]	K16305	fructose-bisphosphate aldolase / 6-deoxy-5-ketofructose 1-phosphate synthase [EC:4.1.2.13 2.2.1.11]	C00118	D-Glyceraldehyde 3-phosphate	0.735676
K01622	fructose 1,6-bisphosphate aldolase/phosphatase [EC:4.1.2.13 3.1.3.11]	K16305	fructose-bisphosphate aldolase / 6-deoxy-5-ketofructose 1-phosphate synthase [EC:4.1.2.13 2.2.1.11]	C00354	D-Fructose 1,6-bisphosphate	0.735676
K01622	fructose 1,6-bisphosphate aldolase/phosphatase [EC:4.1.2.13 3.1.3.11]	K16305	fructose-bisphosphate aldolase / 6-deoxy-5-ketofructose 1-phosphate synthase [EC:4.1.2.13 2.2.1.11]	C05378	beta-D-Fructose 1,6-bisphosphate	0.735676
K00033	6-phosphogluconate dehydrogenase [EC:1.1.1.44]	K01057	6-phosphogluconolactonase [EC:3.1.1.31]	C00345	6-Phospho-D-gluconate	0.734992
K00141	benzaldehyde dehydrogenase (NAD) [EC:1.2.1.28]	K05549	benzoate/toluate 1,2-dioxygenase subunit alpha [EC:1.14.12.10 1.14.12.-]	C00180	Benzoate	0.733334
K00141	benzaldehyde dehydrogenase (NAD) [EC:1.2.1.28]	K05549	benzoate/toluate 1,2-dioxygenase subunit alpha [EC:1.14.12.10 1.14.12.-]	C01454	Toluate	0.733334
K00141	benzaldehyde dehydrogenase (NAD) [EC:1.2.1.28]	K05549	benzoate/toluate 1,2-dioxygenase subunit alpha [EC:1.14.12.10 1.14.12.-]	C07211	m-Methylbenzoate	0.733334
K00141	benzaldehyde dehydrogenase (NAD) [EC:1.2.1.28]	K05549	benzoate/toluate 1,2-dioxygenase subunit alpha [EC:1.14.12.10 1.14.12.-]	C07215	o-Toluate	0.733334
K00818	acetylornithine aminotransferase [EC:2.6.1.11]	K01438	acetylornithine deacetylase [EC:3.5.1.16]	C00437	N-Acetylornithine	0.732593
K00196	carbon-monoxide dehydrogenase iron sulfur subunit	K11260	4Fe-4S ferredoxin	C00011	CO2	0.732411
K00884	N-acetylglucosamine kinase [EC:2.7.1.59]	K13381	bifunctional chitinase/lysozyme [EC:3.2.1.14 3.2.1.17]	C00140	N-Acetyl-D-glucosamine	0.73237
K00275	pyridoxamine 5'-phosphate oxidase [EC:1.4.3.5]	K05275	pyridoxine 4-dehydrogenase [EC:1.1.1.65]	C00250	Pyridoxal	0.732204
K00197	acetyl-CoA decarbonylase/synthase complex subunit gamma [EC:2.1.1.245]	K02160	acetyl-CoA carboxylase biotin carboxyl carrier protein	C00024	Acetyl-CoA	0.729818
K01608	tartronate-semialdehyde synthase [EC:4.1.1.47]	K11472	glycolate oxidase FAD binding subunit	C00048	Glyoxylate	0.729813
K00196	carbon-monoxide dehydrogenase iron sulfur subunit	K00203	formylmethanofuran dehydrogenase subunit D [EC:1.2.99.5]	C00011	CO2	0.727351
K00196	carbon-monoxide dehydrogenase iron sulfur subunit	K00202	formylmethanofuran dehydrogenase subunit C [EC:1.2.99.5]	C00011	CO2	0.727255
K00196	carbon-monoxide dehydrogenase iron sulfur subunit	K00205	4Fe-4S ferredoxin	C00011	CO2	0.726384
K00125	formate dehydrogenase, beta subunit [EC:1.2.1.2]	K00196	carbon-monoxide dehydrogenase iron sulfur subunit	C00011	CO2	0.72461
K08723	5'-nucleotidase [EC:3.1.3.5]	K10213	ribosylpyrimidine nucleosidase [EC:3.2.2.8]	C00212	Adenosine	0.723289
K08723	5'-nucleotidase [EC:3.1.3.5]	K10213	ribosylpyrimidine nucleosidase [EC:3.2.2.8]	C00294	Inosine	0.723289
K08723	5'-nucleotidase [EC:3.1.3.5]	K10213	ribosylpyrimidine nucleosidase [EC:3.2.2.8]	C00387	Guanosine	0.723289
K08723	5'-nucleotidase [EC:3.1.3.5]	K10213	ribosylpyrimidine nucleosidase [EC:3.2.2.8]	C00475	Cytidine	0.723289
K00196	carbon-monoxide dehydrogenase iron sulfur subunit	K00204	4Fe-4S ferredoxin	C00011	CO2	0.722756
K00253	isovaleryl-CoA dehydrogenase [EC:1.3.8.4]	K01969	3-methylcrotonyl-CoA carboxylase beta subunit [EC:6.4.1.4]	C03069	3-Methylcrotonyl-CoA	0.71953
K00196	carbon-monoxide dehydrogenase iron sulfur subunit	K00201	formylmethanofuran dehydrogenase subunit B [EC:1.2.99.5]	C00011	CO2	0.718278
K00196	carbon-monoxide dehydrogenase iron sulfur subunit	K00200	formylmethanofuran dehydrogenase subunit A [EC:1.2.99.5]	C00011	CO2	0.717185
K00086	1,3-propanediol dehydrogenase [EC:1.1.1.202]	K01699	propanediol dehydratase large subunit [EC:4.2.1.28]	C00479	Propanal	0.716315
K00194	acetyl-CoA decarbonylase/synthase complex subunit delta [EC:2.1.1.245]	K02160	acetyl-CoA carboxylase biotin carboxyl carrier protein	C00024	Acetyl-CoA	0.714865
K01918	pantoate--beta-alanine ligase [EC:6.3.2.1]	K09680	type II pantothenate kinase [EC:2.7.1.33]	C00864	Pantothenate	0.714497
K00036	glucose-6-phosphate 1-dehydrogenase [EC:1.1.1.49]	K01057	6-phosphogluconolactonase [EC:3.1.1.31]	C01236	D-Glucono-1,5-lactone 6-phosphate	0.713788
K00150	glyceraldehyde-3-phosphate dehydrogenase (NAD(P)) [EC:1.2.1.59]	K16305	fructose-bisphosphate aldolase / 6-deoxy-5-ketofructose 1-phosphate synthase [EC:4.1.2.13 2.2.1.11]	C00118	D-Glyceraldehyde 3-phosphate	0.713578
K01639	N-acetylneuraminate lyase [EC:4.1.3.3]	K01787	N-acylglucosamine 2-epimerase [EC:5.1.3.8]	C00645	N-Acetyl-D-mannosamine	0.713553
K00882	1-phosphofructokinase [EC:2.7.1.56]	K01623	fructose-bisphosphate aldolase, class I [EC:4.1.2.13]	C05378	beta-D-Fructose 1,6-bisphosphate	0.713301
K01955	carbamoyl-phosphate synthase large subunit [EC:6.3.5.5]	K13043	N-succinyl-L-ornithine transcarbamylase [EC:2.1.3.11]	C00169	Carbamoyl phosphate	0.713
K03273	D-glycero-D-manno-heptose 1,7-bisphosphate phosphatase [EC:3.1.3.82 3.1.3.83]	K15669	D-glycero-alpha-D-manno-heptose 1-phosphate guanylyltransferase [EC:2.7.7.71]	C19880	D-glycero-alpha-D-manno-Heptose 1-phosphate	0.712857
K00003	homoserine dehydrogenase [EC:1.1.1.3]	K02203	phosphoserine / homoserine phosphotransferase [EC:3.1.3.3 2.7.1.39]	C00263	L-Homoserine	0.710309
K10213	ribosylpyrimidine nucleosidase [EC:3.2.2.8]	K11751	5'-nucleotidase / UDP-sugar diphosphatase [EC:3.1.3.5 3.6.1.45]	C00212	Adenosine	0.708386
K10213	ribosylpyrimidine nucleosidase [EC:3.2.2.8]	K11751	5'-nucleotidase / UDP-sugar diphosphatase [EC:3.1.3.5 3.6.1.45]	C00294	Inosine	0.708386
K10213	ribosylpyrimidine nucleosidase [EC:3.2.2.8]	K11751	5'-nucleotidase / UDP-sugar diphosphatase [EC:3.1.3.5 3.6.1.45]	C00387	Guanosine	0.708386
K10213	ribosylpyrimidine nucleosidase [EC:3.2.2.8]	K11751	5'-nucleotidase / UDP-sugar diphosphatase [EC:3.1.3.5 3.6.1.45]	C00475	Cytidine	0.708386
K00895	pyrophosphate--fructose-6-phosphate 1-phosphotransferase [EC:2.7.1.90]	K04041	fructose-1,6-bisphosphatase III [EC:3.1.3.11]	C05345	beta-D-Fructose 6-phosphate	0.707466
K01493	dCMP deaminase [EC:3.5.4.12]	K15519	deoxyadenosine/deoxycytidine kinase [EC:2.7.1.76 2.7.1.74]	C00239	dCMP	0.706157
K03856	3-deoxy-7-phosphoheptulonate synthase [EC:2.5.1.54]	K13829	shikimate kinase / 3-dehydroquinate synthase [EC:2.7.1.71 4.2.3.4]	C04691	2-Dehydro-3-deoxy-D-arabino-heptonate 7-phosphate	0.705647
K01483	ureidoglycolate lyase [EC:4.3.2.3]	K01638	malate synthase [EC:2.3.3.9]	C00048	Glyoxylate	0.705495
K00756	pyrimidine-nucleoside phosphorylase [EC:2.4.2.2]	K16329	pseudouridine-5'-phosphate glycosidase [EC:3.2.-.-]	C00106	Uracil	0.704677
K01087	trehalose 6-phosphate phosphatase [EC:3.1.3.12]	K02817	PTS system, trehalose-specific IIA component [EC:2.7.1.69]	C00689	alpha,alpha'-Trehalose 6-phosphate	0.702555
K01756	adenylosuccinate lyase [EC:4.3.2.2]	K15519	deoxyadenosine/deoxycytidine kinase [EC:2.7.1.76 2.7.1.74]	C00020	AMP	0.702518
K00186	2-oxoisovalerate ferredoxin oxidoreductase, alpha subunit [EC:1.2.7.7]	K00249	acyl-CoA dehydrogenase [EC:1.3.8.7]	C00630	2-Methylpropanoyl-CoA	0.701046
K00186	2-oxoisovalerate ferredoxin oxidoreductase, alpha subunit [EC:1.2.7.7]	K00249	acyl-CoA dehydrogenase [EC:1.3.8.7]	C02939	3-Methylbutanoyl-CoA	0.701046
K00186	2-oxoisovalerate ferredoxin oxidoreductase, alpha subunit [EC:1.2.7.7]	K00249	acyl-CoA dehydrogenase [EC:1.3.8.7]	C15980	(S)-2-Methylbutanoyl-CoA	0.701046
K00918	ADP-dependent phosphofructokinase/glucokinase [EC:2.7.1.146 2.7.1.147]	K01622	fructose 1,6-bisphosphate aldolase/phosphatase [EC:4.1.2.13 3.1.3.11]	C05345	beta-D-Fructose 6-phosphate	0.700622
K00918	ADP-dependent phosphofructokinase/glucokinase [EC:2.7.1.146 2.7.1.147]	K01622	fructose 1,6-bisphosphate aldolase/phosphatase [EC:4.1.2.13 3.1.3.11]	C05378	beta-D-Fructose 1,6-bisphosphate	0.700622
K00197	acetyl-CoA decarbonylase/synthase complex subunit gamma [EC:2.1.1.245]	K01963	acetyl-CoA carboxylase carboxyl transferase subunit beta [EC:6.4.1.2]	C00024	Acetyl-CoA	0.699629
K03815	xanthosine phosphorylase [EC:2.4.2.-]	K13480	xanthine dehydrogenase iron-sulfur-binding subunit	C00385	Xanthine	0.699033
K00197	acetyl-CoA decarbonylase/synthase complex subunit gamma [EC:2.1.1.245]	K01962	acetyl-CoA carboxylase carboxyl transferase subunit alpha [EC:6.4.1.2]	C00024	Acetyl-CoA	0.695927
K00721	dolichol-phosphate mannosyltransferase [EC:2.4.1.83]	K00966	mannose-1-phosphate guanylyltransferase [EC:2.7.7.13]	C00096	GDP-mannose	0.695676
K01960	pyruvate carboxylase subunit B [EC:6.4.1.1]	K07248	lactaldehyde dehydrogenase / glycolaldehyde dehydrogenase [EC:1.2.1.22 1.2.1.21]	C00022	Pyruvate	0.695573
K00029	malate dehydrogenase (oxaloacetate-decarboxylating)(NADP+) [EC:1.1.1.40]	K09011	D-citramalate synthase [EC:2.3.1.182]	C00022	Pyruvate	0.69522
K01938	formate--tetrahydrofolate ligase [EC:6.3.4.3]	K14138	acetyl-CoA synthase [EC:2.3.1.169]	C00101	Tetrahydrofolate	0.694684
K00086	1,3-propanediol dehydrogenase [EC:1.1.1.202]	K13919	propanediol dehydratase medium subunit [EC:4.2.1.28]	C00479	Propanal	0.693674
K00603	glutamate formiminotransferase [EC:2.1.2.5]	K01425	glutaminase [EC:3.5.1.2]	C00025	L-Glutamate	0.693262
K00188	2-oxoisovalerate ferredoxin oxidoreductase, delta subunit [EC:1.2.7.7]	K00249	acyl-CoA dehydrogenase [EC:1.3.8.7]	C00630	2-Methylpropanoyl-CoA	0.692203
K00188	2-oxoisovalerate ferredoxin oxidoreductase, delta subunit [EC:1.2.7.7]	K00249	acyl-CoA dehydrogenase [EC:1.3.8.7]	C02939	3-Methylbutanoyl-CoA	0.692203
K00188	2-oxoisovalerate ferredoxin oxidoreductase, delta subunit [EC:1.2.7.7]	K00249	acyl-CoA dehydrogenase [EC:1.3.8.7]	C15980	(S)-2-Methylbutanoyl-CoA	0.692203
K00918	ADP-dependent phosphofructokinase/glucokinase [EC:2.7.1.146 2.7.1.147]	K16306	fructose-bisphosphate aldolase / 2-amino-3,7-dideoxy-D-threo-hept-6-ulosonate synthase [EC:4.1.2.13 2.2.1.10]	C05378	beta-D-Fructose 1,6-bisphosphate	0.691252
K01608	tartronate-semialdehyde synthase [EC:4.1.1.47]	K12972	gyoxylate/hydroxypyruvate reductase A [EC:1.1.1.79 1.1.1.81]	C00048	Glyoxylate	0.689786
K02080	galactosamine-6-phosphate isomerase [EC:5.3.1.-]	K16370	6-phosphofructokinase 2 [EC:2.7.1.11]	C01097	D-Tagatose 6-phosphate	0.689255
K02160	acetyl-CoA carboxylase biotin carboxyl carrier protein	K14138	acetyl-CoA synthase [EC:2.3.1.169]	C00024	Acetyl-CoA	0.688743
K00672	formylmethanofuran--tetrahydromethanopterin N-formyltransferase [EC:2.3.1.101]	K11261	formylmethanofuran dehydrogenase subunit E [EC:1.2.99.5]	C00862	Methanofuran	0.688661
K00672	formylmethanofuran--tetrahydromethanopterin N-formyltransferase [EC:2.3.1.101]	K11261	formylmethanofuran dehydrogenase subunit E [EC:1.2.99.5]	C01001	Formylmethanofuran	0.688661
K01608	tartronate-semialdehyde synthase [EC:4.1.1.47]	K01637	isocitrate lyase [EC:4.1.3.1]	C00048	Glyoxylate	0.687948
K01092	myo-inositol-1(or 4)-monophosphatase [EC:3.1.3.25]	K01771	1-phosphatidylinositol phosphodiesterase [EC:4.6.1.13]	C01177	Inositol 1-phosphate	0.687741
K00847	fructokinase [EC:2.7.1.4]	K00895	pyrophosphate--fructose-6-phosphate 1-phosphotransferase [EC:2.7.1.90]	C05345	beta-D-Fructose 6-phosphate	0.687436
K00073	ureidoglycolate dehydrogenase (NAD+) [EC:1.1.1.350]	K01483	ureidoglycolate lyase [EC:4.3.2.3]	C00603	(-)-Ureidoglycolate	0.68697
K00895	pyrophosphate--fructose-6-phosphate 1-phosphotransferase [EC:2.7.1.90]	K01809	mannose-6-phosphate isomerase [EC:5.3.1.8]	C05345	beta-D-Fructose 6-phosphate	0.686363
K00125	formate dehydrogenase, beta subunit [EC:1.2.1.2]	K11261	formylmethanofuran dehydrogenase subunit E [EC:1.2.99.5]	C00011	CO2	0.685876
K00125	formate dehydrogenase, beta subunit [EC:1.2.1.2]	K11261	formylmethanofuran dehydrogenase subunit E [EC:1.2.99.5]	C00058	Formate	0.685876
K00194	acetyl-CoA decarbonylase/synthase complex subunit delta [EC:2.1.1.245]	K01963	acetyl-CoA carboxylase carboxyl transferase subunit beta [EC:6.4.1.2]	C00024	Acetyl-CoA	0.685002
K05352	ribitol-5-phosphate 2-dehydrogenase [EC:1.1.1.137]	K08093	3-hexulose-6-phosphate synthase [EC:4.1.2.43]	C00199	D-Ribulose 5-phosphate	0.684997
K02768	PTS system, fructose-specific IIA component [EC:2.7.1.69]	K03332	fructan beta-fructosidase [EC:3.2.1.80]	C00095	D-Fructose	0.684749
K00123	formate dehydrogenase major subunit [EC:1.2.1.2]	K00204	4Fe-4S ferredoxin	C00011	CO2	0.683202
K00123	formate dehydrogenase major subunit [EC:1.2.1.2]	K00204	4Fe-4S ferredoxin	C00058	Formate	0.683202
K00260	glutamate dehydrogenase [EC:1.4.1.2]	K00619	amino-acid N-acetyltransferase [EC:2.3.1.1]	C00025	L-Glutamate	0.682877
K00844	hexokinase [EC:2.7.1.1]	K12111	evolved beta-galactosidase subunit alpha [EC:3.2.1.23]	C00267	alpha-D-Glucose	0.682471
K00125	formate dehydrogenase, beta subunit [EC:1.2.1.2]	K07130	arylformamidase [EC:3.5.1.9]	C00058	Formate	0.682367
K03060	DNA-directed RNA polymerase subunit omega [EC:2.7.7.6]	K06928	nucleoside-triphosphatase THEP1 [EC:3.6.1.15]	C00002	ATP	0.682007
K10977	methanogen homocitrate synthase [EC:2.3.3.14 2.3.3.-]	K15024	putative phosphotransacetylase [EC:2.3.1.8]	C00024	Acetyl-CoA	0.681492
K01759	lactoylglutathione lyase [EC:4.4.1.5]	K07248	lactaldehyde dehydrogenase / glycolaldehyde dehydrogenase [EC:1.2.1.22 1.2.1.21]	C00546	Methylglyoxal	0.681313
K00123	formate dehydrogenase major subunit [EC:1.2.1.2]	K00205	4Fe-4S ferredoxin	C00011	CO2	0.681198
K00123	formate dehydrogenase major subunit [EC:1.2.1.2]	K00205	4Fe-4S ferredoxin	C00058	Formate	0.681198
K00210	prephenate dehydrogenase [EC:1.3.1.12]	K00817	histidinol-phosphate aminotransferase [EC:2.6.1.9]	C01179	3-(4-Hydroxyphenyl)pyruvate	0.681115
K00123	formate dehydrogenase major subunit [EC:1.2.1.2]	K00198	carbon-monoxide dehydrogenase catalytic subunit [EC:1.2.99.2 1.2.7.4]	C00011	CO2	0.680743
K00194	acetyl-CoA decarbonylase/synthase complex subunit delta [EC:2.1.1.245]	K01962	acetyl-CoA carboxylase carboxyl transferase subunit alpha [EC:6.4.1.2]	C00024	Acetyl-CoA	0.680217
K00517	undefined	K03381	catechol 1,2-dioxygenase [EC:1.13.11.1]	C00090	Catechol	0.679422
K03784	purine-nucleoside phosphorylase [EC:2.4.2.1]	K16329	pseudouridine-5'-phosphate glycosidase [EC:3.2.-.-]	C00106	Uracil	0.678987
K00187	2-oxoisovalerate ferredoxin oxidoreductase, beta subunit [EC:1.2.7.7]	K00249	acyl-CoA dehydrogenase [EC:1.3.8.7]	C00630	2-Methylpropanoyl-CoA	0.678511
K00187	2-oxoisovalerate ferredoxin oxidoreductase, beta subunit [EC:1.2.7.7]	K00249	acyl-CoA dehydrogenase [EC:1.3.8.7]	C02939	3-Methylbutanoyl-CoA	0.678511
K00187	2-oxoisovalerate ferredoxin oxidoreductase, beta subunit [EC:1.2.7.7]	K00249	acyl-CoA dehydrogenase [EC:1.3.8.7]	C15980	(S)-2-Methylbutanoyl-CoA	0.678511
K00844	hexokinase [EC:2.7.1.1]	K01443	N-acetylglucosamine-6-phosphate deacetylase [EC:3.5.1.25]	C00352	D-Glucosamine 6-phosphate	0.678415
K00086	1,3-propanediol dehydrogenase [EC:1.1.1.202]	K13920	propanediol dehydratase small subunit [EC:4.2.1.28]	C00479	Propanal	0.678324
K16305	fructose-bisphosphate aldolase / 6-deoxy-5-ketofructose 1-phosphate synthase [EC:4.1.2.13 2.2.1.11]	K16306	fructose-bisphosphate aldolase / 2-amino-3,7-dideoxy-D-threo-hept-6-ulosonate synthase [EC:4.1.2.13 2.2.1.10]	C00118	D-Glyceraldehyde 3-phosphate	0.678227
K16305	fructose-bisphosphate aldolase / 6-deoxy-5-ketofructose 1-phosphate synthase [EC:4.1.2.13 2.2.1.11]	K16306	fructose-bisphosphate aldolase / 2-amino-3,7-dideoxy-D-threo-hept-6-ulosonate synthase [EC:4.1.2.13 2.2.1.10]	C16848	6-Deoxy-5-ketofructose 1-phosphate	0.678227
K07406	alpha-galactosidase [EC:3.2.1.22]	K17316	glucose/mannose transport system permease protein	C00031	D-Glucose	0.678024
K07406	alpha-galactosidase [EC:3.2.1.22]	K17316	glucose/mannose transport system permease protein	C00159	D-Mannose	0.678024
K00249	acyl-CoA dehydrogenase [EC:1.3.8.7]	K15024	putative phosphotransacetylase [EC:2.3.1.8]	C00100	Propanoyl-CoA	0.677997
K01483	ureidoglycolate lyase [EC:4.3.2.3]	K14977	(S)-ureidoglycine aminohydrolase [EC:3.5.3.26]	C00603	(-)-Ureidoglycolate	0.676563
K01483	ureidoglycolate lyase [EC:4.3.2.3]	K11473	glycolate oxidase iron-sulfur subunit	C00048	Glyoxylate	0.675964
K00150	glyceraldehyde-3-phosphate dehydrogenase (NAD(P)) [EC:1.2.1.59]	K00615	transketolase [EC:2.2.1.1]	C00118	D-Glyceraldehyde 3-phosphate	0.675335
K00790	UDP-N-acetylglucosamine 1-carboxyvinyltransferase [EC:2.5.1.7]	K00972	UDP-N-acetylglucosamine pyrophosphorylase [EC:2.7.7.23]	C00043	UDP-N-acetyl-alpha-D-glucosamine	0.673594
K00368	nitrite reductase (NO-forming) [EC:1.7.2.1]	K02568	cytochrome c-type protein NapB	C00088	Nitrite	0.673561
K01425	glutaminase [EC:3.5.1.2]	K13821	proline dehydrogenase / delta 1-pyrroline-5-carboxylate dehydrogenase [EC:1.5.5.2 1.2.1.88]	C00025	L-Glutamate	0.673286
K00094	galactitol-1-phosphate 5-dehydrogenase [EC:1.1.1.251]	K16370	6-phosphofructokinase 2 [EC:2.7.1.11]	C01097	D-Tagatose 6-phosphate	0.673196
K01963	acetyl-CoA carboxylase carboxyl transferase subunit beta [EC:6.4.1.2]	K14138	acetyl-CoA synthase [EC:2.3.1.169]	C00024	Acetyl-CoA	0.672761
K03043	DNA-directed RNA polymerase subunit beta [EC:2.7.7.6]	K06928	nucleoside-triphosphatase THEP1 [EC:3.6.1.15]	C00002	ATP	0.672647
K02371	enoyl-[acyl-carrier protein] reductase II [EC:1.3.1.-]	K03801	lipoyl(octanoyl) transferase [EC:2.3.1.181]	C05752	Octanoyl-[acp]	0.671453
K00208	enoyl-[acyl-carrier protein] reductase I [EC:1.3.1.9 1.3.1.10]	K16363	UDP-3-O-[3-hydroxymyristoyl] N-acetylglucosamine deacetylase / 3-hydroxyacyl-[acyl-carrier-protein] dehydratase [EC:3.5.1.108 4.2.1.59]	C04246	But-2-enoyl-[acyl-carrier protein]	0.670744
K00208	enoyl-[acyl-carrier protein] reductase I [EC:1.3.1.9 1.3.1.10]	K16363	UDP-3-O-[3-hydroxymyristoyl] N-acetylglucosamine deacetylase / 3-hydroxyacyl-[acyl-carrier-protein] dehydratase [EC:3.5.1.108 4.2.1.59]	C05748	trans-Hex-2-enoyl-[acp]	0.670744
K00208	enoyl-[acyl-carrier protein] reductase I [EC:1.3.1.9 1.3.1.10]	K16363	UDP-3-O-[3-hydroxymyristoyl] N-acetylglucosamine deacetylase / 3-hydroxyacyl-[acyl-carrier-protein] dehydratase [EC:3.5.1.108 4.2.1.59]	C05751	trans-Oct-2-enoyl-[acp]	0.670744
K00208	enoyl-[acyl-carrier protein] reductase I [EC:1.3.1.9 1.3.1.10]	K16363	UDP-3-O-[3-hydroxymyristoyl] N-acetylglucosamine deacetylase / 3-hydroxyacyl-[acyl-carrier-protein] dehydratase [EC:3.5.1.108 4.2.1.59]	C05754	trans-Dec-2-enoyl-[acp]	0.670744
K00208	enoyl-[acyl-carrier protein] reductase I [EC:1.3.1.9 1.3.1.10]	K16363	UDP-3-O-[3-hydroxymyristoyl] N-acetylglucosamine deacetylase / 3-hydroxyacyl-[acyl-carrier-protein] dehydratase [EC:3.5.1.108 4.2.1.59]	C05758	trans-Dodec-2-enoyl-[acp]	0.670744
K00208	enoyl-[acyl-carrier protein] reductase I [EC:1.3.1.9 1.3.1.10]	K16363	UDP-3-O-[3-hydroxymyristoyl] N-acetylglucosamine deacetylase / 3-hydroxyacyl-[acyl-carrier-protein] dehydratase [EC:3.5.1.108 4.2.1.59]	C05760	trans-Tetradec-2-enoyl-[acp]	0.670744
K00208	enoyl-[acyl-carrier protein] reductase I [EC:1.3.1.9 1.3.1.10]	K16363	UDP-3-O-[3-hydroxymyristoyl] N-acetylglucosamine deacetylase / 3-hydroxyacyl-[acyl-carrier-protein] dehydratase [EC:3.5.1.108 4.2.1.59]	C05763	trans-Hexadec-2-enoyl-[acp]	0.670744
K03520	carbon-monoxide dehydrogenase large subunit [EC:1.2.99.2]	K14138	acetyl-CoA synthase [EC:2.3.1.169]	C00237	CO	0.669896
K00632	acetyl-CoA acyltransferase [EC:2.3.1.16]	K04021	aldehyde dehydrogenase	C00024	Acetyl-CoA	0.669787
K07248	lactaldehyde dehydrogenase / glycolaldehyde dehydrogenase [EC:1.2.1.22 1.2.1.21]	K09011	D-citramalate synthase [EC:2.3.1.182]	C00022	Pyruvate	0.66972
K00395	adenylylsulfate reductase, subunit B [EC:1.8.99.2]	K02439	thiosulfate sulfurtransferase [EC:2.8.1.1]	C00094	Sulfite	0.669259
K00177	2-oxoglutarate ferredoxin oxidoreductase subunit gamma [EC:1.2.7.3]	K00265	glutamate synthase (NADPH/NADH) large chain [EC:1.4.1.13 1.4.1.14]	C00026	2-Oxoglutarate	0.668929
K01960	pyruvate carboxylase subunit B [EC:6.4.1.1]	K16165	fumarylpyruvate hydrolase [EC:3.7.1.20]	C00022	Pyruvate	0.668889
K00198	carbon-monoxide dehydrogenase catalytic subunit [EC:1.2.99.2 1.2.7.4]	K11260	4Fe-4S ferredoxin	C00011	CO2	0.66881
K00283	glycine dehydrogenase subunit 2 [EC:1.4.4.2]	K00600	glycine hydroxymethyltransferase [EC:2.1.2.1]	C00037	Glycine	0.668644
K01808	ribose 5-phosphate isomerase B [EC:5.3.1.6]	K15778	phosphomannomutase / phosphoglucomutase [EC:5.4.2.8 5.4.2.2]	C00117	D-Ribose 5-phosphate	0.668297
K00262	glutamate dehydrogenase (NADP+) [EC:1.4.1.4]	K00603	glutamate formiminotransferase [EC:2.1.2.5]	C00025	L-Glutamate	0.668263
K00198	carbon-monoxide dehydrogenase catalytic subunit [EC:1.2.99.2 1.2.7.4]	K00204	4Fe-4S ferredoxin	C00011	CO2	0.668211
K00198	carbon-monoxide dehydrogenase catalytic subunit [EC:1.2.99.2 1.2.7.4]	K00202	formylmethanofuran dehydrogenase subunit C [EC:1.2.99.5]	C00011	CO2	0.66774
K00125	formate dehydrogenase, beta subunit [EC:1.2.1.2]	K00198	carbon-monoxide dehydrogenase catalytic subunit [EC:1.2.99.2 1.2.7.4]	C00011	CO2	0.667622
K00939	adenylate kinase [EC:2.7.4.3]	K06928	nucleoside-triphosphatase THEP1 [EC:3.6.1.15]	C00008	ADP	0.667219
K00024	malate dehydrogenase [EC:1.1.1.37]	K01960	pyruvate carboxylase subunit B [EC:6.4.1.1]	C00036	Oxaloacetate	0.666594
K02536	UDP-3-O-[3-hydroxymyristoyl] glucosamine N-acyltransferase [EC:2.3.1.191]	K16363	UDP-3-O-[3-hydroxymyristoyl] N-acetylglucosamine deacetylase / 3-hydroxyacyl-[acyl-carrier-protein] dehydratase [EC:3.5.1.108 4.2.1.59]	C06022	UDP-3-O-(3-hydroxytetradecanoyl)-D-glucosamine	0.666317
K03518	carbon-monoxide dehydrogenase small subunit [EC:1.2.99.2]	K14138	acetyl-CoA synthase [EC:2.3.1.169]	C00237	CO	0.665792
K01682	aconitate hydratase 2 / 2-methylisocitrate dehydratase [EC:4.2.1.3 4.2.1.99]	K01720	2-methylcitrate dehydratase [EC:4.2.1.79]	C04225	(Z)-But-2-ene-1,2,3-tricarboxylate	0.665725
K00197	acetyl-CoA decarbonylase/synthase complex subunit gamma [EC:2.1.1.245]	K03520	carbon-monoxide dehydrogenase large subunit [EC:1.2.99.2]	C00237	CO	0.665125
K01772	ferrochelatase [EC:4.99.1.1]	K02301	protoheme IX farnesyltransferase [EC:2.5.1.-]	C00032	Heme	0.66473
K00282	glycine dehydrogenase subunit 1 [EC:1.4.4.2]	K00600	glycine hydroxymethyltransferase [EC:2.1.2.1]	C00037	Glycine	0.66389
K01596	phosphoenolpyruvate carboxykinase (GTP) [EC:4.1.1.32]	K13566	omega-amidase [EC:3.5.1.3]	C00036	Oxaloacetate	0.66369
K00689	dextransucrase [EC:2.4.1.5]	K00692	levansucrase [EC:2.4.1.10]	C00089	Sucrose	0.663307
K00844	hexokinase [EC:2.7.1.1]	K01187	alpha-glucosidase [EC:3.2.1.20]	C02336	beta-D-Fructose	0.66327
K13015	UDP-N-acetyl-D-glucosamine dehydrogenase [EC:1.1.1.136]	K13016	UDP-N-acetyl-2-amino-2-deoxyglucuronate dehydrogenase [EC:1.1.1.335]	C04573	UDP-N-acetyl-2-amino-2-deoxy-D-glucuronate	0.663133
K03841	fructose-1,6-bisphosphatase I [EC:3.1.3.11]	K16370	6-phosphofructokinase 2 [EC:2.7.1.11]	C05345	beta-D-Fructose 6-phosphate	0.663066
K00205	4Fe-4S ferredoxin	K00672	formylmethanofuran--tetrahydromethanopterin N-formyltransferase [EC:2.3.1.101]	C00862	Methanofuran	0.662836
K00205	4Fe-4S ferredoxin	K00672	formylmethanofuran--tetrahydromethanopterin N-formyltransferase [EC:2.3.1.101]	C01001	Formylmethanofuran	0.662836
K01962	acetyl-CoA carboxylase carboxyl transferase subunit alpha [EC:6.4.1.2]	K14138	acetyl-CoA synthase [EC:2.3.1.169]	C00024	Acetyl-CoA	0.662613
K00918	ADP-dependent phosphofructokinase/glucokinase [EC:2.7.1.146 2.7.1.147]	K16305	fructose-bisphosphate aldolase / 6-deoxy-5-ketofructose 1-phosphate synthase [EC:4.1.2.13 2.2.1.11]	C05378	beta-D-Fructose 1,6-bisphosphate	0.662497
K00197	acetyl-CoA decarbonylase/synthase complex subunit gamma [EC:2.1.1.245]	K03518	carbon-monoxide dehydrogenase small subunit [EC:1.2.99.2]	C00237	CO	0.662458
K01787	N-acylglucosamine 2-epimerase [EC:5.1.3.8]	K01791	UDP-N-acetylglucosamine 2-epimerase [EC:5.1.3.14]	C00645	N-Acetyl-D-mannosamine	0.662429
K03777	D-lactate dehydrogenase [EC:1.1.1.28]	K05523	molecular chaperone Hsp31 and glyoxalase 3 [EC:4.2.1.130]	C00256	(R)-Lactate	0.662302
K01730	oligogalacturonide lyase [EC:4.2.2.6]	K01815	4-deoxy-L-threo-5-hexosulose-uronate ketol-isomerase [EC:5.3.1.17]	C04053	5-Dehydro-4-deoxy-D-glucuronate	0.662248
K00123	formate dehydrogenase major subunit [EC:1.2.1.2]	K00202	formylmethanofuran dehydrogenase subunit C [EC:1.2.99.5]	C00011	CO2	0.661983
K00123	formate dehydrogenase major subunit [EC:1.2.1.2]	K00202	formylmethanofuran dehydrogenase subunit C [EC:1.2.99.5]	C00058	Formate	0.661983
K00246	fumarate reductase subunit C	K03417	methylisocitrate lyase [EC:4.1.3.30]	C00042	Succinate	0.661731
K00198	carbon-monoxide dehydrogenase catalytic subunit [EC:1.2.99.2 1.2.7.4]	K00203	formylmethanofuran dehydrogenase subunit D [EC:1.2.99.5]	C00011	CO2	0.661554
K00123	formate dehydrogenase major subunit [EC:1.2.1.2]	K11260	4Fe-4S ferredoxin	C00011	CO2	0.661299
K00123	formate dehydrogenase major subunit [EC:1.2.1.2]	K11260	4Fe-4S ferredoxin	C00058	Formate	0.661299
K00194	acetyl-CoA decarbonylase/synthase complex subunit delta [EC:2.1.1.245]	K03520	carbon-monoxide dehydrogenase large subunit [EC:1.2.99.2]	C00237	CO	0.661007
K01208	cyclomaltodextrinase [EC:3.2.1.54]	K10112	multiple sugar transport system ATP-binding protein	C01935	Maltodextrin	0.660817
K00244	fumarate reductase flavoprotein subunit [EC:1.3.5.4]	K11711	two-component system, LuxR family, sensor histidine kinase DctS [EC:2.7.13.3]	C00042	Succinate	0.660754
K01623	fructose-bisphosphate aldolase, class I [EC:4.1.2.13]	K01803	triosephosphate isomerase (TIM) [EC:5.3.1.1]	C00111	Glycerone phosphate	0.660604
K01623	fructose-bisphosphate aldolase, class I [EC:4.1.2.13]	K01803	triosephosphate isomerase (TIM) [EC:5.3.1.1]	C00118	D-Glyceraldehyde 3-phosphate	0.660604
K01026	propionate CoA-transferase [EC:2.8.3.1]	K10977	methanogen homocitrate synthase [EC:2.3.3.14 2.3.3.-]	C00024	Acetyl-CoA	0.660364
K00198	carbon-monoxide dehydrogenase catalytic subunit [EC:1.2.99.2 1.2.7.4]	K00205	4Fe-4S ferredoxin	C00011	CO2	0.660271
K00123	formate dehydrogenase major subunit [EC:1.2.1.2]	K00203	formylmethanofuran dehydrogenase subunit D [EC:1.2.99.5]	C00011	CO2	0.659246
K00123	formate dehydrogenase major subunit [EC:1.2.1.2]	K00203	formylmethanofuran dehydrogenase subunit D [EC:1.2.99.5]	C00058	Formate	0.659246
K00125	formate dehydrogenase, beta subunit [EC:1.2.1.2]	K00205	4Fe-4S ferredoxin	C00011	CO2	0.658932
K00125	formate dehydrogenase, beta subunit [EC:1.2.1.2]	K00205	4Fe-4S ferredoxin	C00058	Formate	0.658932
K00702	cellobiose phosphorylase [EC:2.4.1.20]	K01835	phosphoglucomutase [EC:5.4.2.2]	C00103	D-Glucose 1-phosphate	0.6587
K00123	formate dehydrogenase major subunit [EC:1.2.1.2]	K00201	formylmethanofuran dehydrogenase subunit B [EC:1.2.99.5]	C00011	CO2	0.658011
K00123	formate dehydrogenase major subunit [EC:1.2.1.2]	K00201	formylmethanofuran dehydrogenase subunit B [EC:1.2.99.5]	C00058	Formate	0.658011
K00156	pyruvate dehydrogenase (quinone) [EC:1.2.5.1]	K01572	oxaloacetate decarboxylase, beta subunit [EC:4.1.1.3]	C00022	Pyruvate	0.657839
K01006	pyruvate, orthophosphate dikinase [EC:2.7.9.1]	K01596	phosphoenolpyruvate carboxykinase (GTP) [EC:4.1.1.32]	C00074	Phosphoenolpyruvate	0.657803
K00123	formate dehydrogenase major subunit [EC:1.2.1.2]	K00200	formylmethanofuran dehydrogenase subunit A [EC:1.2.99.5]	C00011	CO2	0.657639
K00123	formate dehydrogenase major subunit [EC:1.2.1.2]	K00200	formylmethanofuran dehydrogenase subunit A [EC:1.2.99.5]	C00058	Formate	0.657639
K01424	L-asparaginase [EC:3.5.1.1]	K06989	aspartate dehydrogenase [EC:1.4.1.21]	C00049	L-Aspartate	0.657372
K01499	methenyltetrahydromethanopterin cyclohydrolase [EC:3.5.4.27]	K13942	5,10-methenyltetrahydromethanopterin hydrogenase [EC:1.12.98.2]	C04330	5,10-Methenyltetrahydromethanopterin	0.65685
K02769	PTS system, fructose-specific IIB component [EC:2.7.1.69]	K03332	fructan beta-fructosidase [EC:3.2.1.80]	C00095	D-Fructose	0.656187
K02771	PTS system, fructose-specific IID component	K15922	alpha-glucosidase [EC:3.2.1.20]	C00095	D-Fructose	0.655501
K00844	hexokinase [EC:2.7.1.1]	K01785	aldose 1-epimerase [EC:5.1.3.3]	C00221	beta-D-Glucose	0.655155
K00844	hexokinase [EC:2.7.1.1]	K01785	aldose 1-epimerase [EC:5.1.3.3]	C00267	alpha-D-Glucose	0.655155
K02371	enoyl-[acyl-carrier protein] reductase II [EC:1.3.1.-]	K11533	fatty acid synthase, bacteria type [EC:2.3.1.-]	C04088	Octadecanoyl-[acyl-carrier protein]	0.654711
K02371	enoyl-[acyl-carrier protein] reductase II [EC:1.3.1.-]	K11533	fatty acid synthase, bacteria type [EC:2.3.1.-]	C04246	But-2-enoyl-[acyl-carrier protein]	0.654711
K02371	enoyl-[acyl-carrier protein] reductase II [EC:1.3.1.-]	K11533	fatty acid synthase, bacteria type [EC:2.3.1.-]	C05223	Dodecanoyl-[acyl-carrier protein]	0.654711
K02371	enoyl-[acyl-carrier protein] reductase II [EC:1.3.1.-]	K11533	fatty acid synthase, bacteria type [EC:2.3.1.-]	C05745	Butyryl-[acp]	0.654711
K02371	enoyl-[acyl-carrier protein] reductase II [EC:1.3.1.-]	K11533	fatty acid synthase, bacteria type [EC:2.3.1.-]	C05748	trans-Hex-2-enoyl-[acp]	0.654711
K02371	enoyl-[acyl-carrier protein] reductase II [EC:1.3.1.-]	K11533	fatty acid synthase, bacteria type [EC:2.3.1.-]	C05749	Hexanoyl-[acp]	0.654711
K02371	enoyl-[acyl-carrier protein] reductase II [EC:1.3.1.-]	K11533	fatty acid synthase, bacteria type [EC:2.3.1.-]	C05751	trans-Oct-2-enoyl-[acp]	0.654711
K02371	enoyl-[acyl-carrier protein] reductase II [EC:1.3.1.-]	K11533	fatty acid synthase, bacteria type [EC:2.3.1.-]	C05752	Octanoyl-[acp]	0.654711
K02371	enoyl-[acyl-carrier protein] reductase II [EC:1.3.1.-]	K11533	fatty acid synthase, bacteria type [EC:2.3.1.-]	C05754	trans-Dec-2-enoyl-[acp]	0.654711
K02371	enoyl-[acyl-carrier protein] reductase II [EC:1.3.1.-]	K11533	fatty acid synthase, bacteria type [EC:2.3.1.-]	C05755	Decanoyl-[acp]	0.654711
K02371	enoyl-[acyl-carrier protein] reductase II [EC:1.3.1.-]	K11533	fatty acid synthase, bacteria type [EC:2.3.1.-]	C05758	trans-Dodec-2-enoyl-[acp]	0.654711
K02371	enoyl-[acyl-carrier protein] reductase II [EC:1.3.1.-]	K11533	fatty acid synthase, bacteria type [EC:2.3.1.-]	C05760	trans-Tetradec-2-enoyl-[acp]	0.654711
K02371	enoyl-[acyl-carrier protein] reductase II [EC:1.3.1.-]	K11533	fatty acid synthase, bacteria type [EC:2.3.1.-]	C05761	Tetradecanoyl-[acp]	0.654711
K02371	enoyl-[acyl-carrier protein] reductase II [EC:1.3.1.-]	K11533	fatty acid synthase, bacteria type [EC:2.3.1.-]	C05763	trans-Hexadec-2-enoyl-[acp]	0.654711
K02371	enoyl-[acyl-carrier protein] reductase II [EC:1.3.1.-]	K11533	fatty acid synthase, bacteria type [EC:2.3.1.-]	C05764	Hexadecanoyl-[acp]	0.654711
K02371	enoyl-[acyl-carrier protein] reductase II [EC:1.3.1.-]	K11533	fatty acid synthase, bacteria type [EC:2.3.1.-]	C16221	(2E)-Octadecenoyl-[acp]	0.654711
K00281	glycine dehydrogenase [EC:1.4.4.2]	K00382	dihydrolipoamide dehydrogenase [EC:1.8.1.4]	C02051	Lipoylprotein	0.654333
K00198	carbon-monoxide dehydrogenase catalytic subunit [EC:1.2.99.2 1.2.7.4]	K00201	formylmethanofuran dehydrogenase subunit B [EC:1.2.99.5]	C00011	CO2	0.654231
K00171	pyruvate ferredoxin oxidoreductase, delta subunit [EC:1.2.7.1]	K04072	acetaldehyde dehydrogenase / alcohol dehydrogenase [EC:1.2.1.10 1.1.1.1]	C00024	Acetyl-CoA	0.654019
K00008	L-iditol 2-dehydrogenase [EC:1.1.1.14]	K03332	fructan beta-fructosidase [EC:3.2.1.80]	C00095	D-Fructose	0.653408
K00455	3,4-dihydroxyphenylacetate 2,3-dioxygenase [EC:1.13.11.15]	K00484	flavin reductase (NADH) [EC:1.5.1.36]	C01161	3,4-Dihydroxyphenylacetate	0.653006
K00962	polyribonucleotide nucleotidyltransferase [EC:2.7.7.8]	K06928	nucleoside-triphosphatase THEP1 [EC:3.6.1.15]	C00008	ADP	0.652986
K00844	hexokinase [EC:2.7.1.1]	K01805	xylose isomerase [EC:5.3.1.5]	C00095	D-Fructose	0.652877
K00844	hexokinase [EC:2.7.1.1]	K01805	xylose isomerase [EC:5.3.1.5]	C00267	alpha-D-Glucose	0.652877
K01958	pyruvate carboxylase [EC:6.4.1.1]	K16164	acylpyruvate hydrolase [EC:3.7.1.5]	C00022	Pyruvate	0.652865
K00170	pyruvate ferredoxin oxidoreductase, beta subunit [EC:1.2.7.1]	K13788	phosphate acetyltransferase [EC:2.3.1.8]	C00024	Acetyl-CoA	0.652619
K00170	pyruvate ferredoxin oxidoreductase, beta subunit [EC:1.2.7.1]	K13788	phosphate acetyltransferase [EC:2.3.1.8]	C00100	Propanoyl-CoA	0.652619
K00627	pyruvate dehydrogenase E2 component (dihydrolipoamide acetyltransferase) [EC:2.3.1.12]	K10977	methanogen homocitrate synthase [EC:2.3.3.14 2.3.3.-]	C00024	Acetyl-CoA	0.652587
K00759	adenine phosphoribosyltransferase [EC:2.4.2.7]	K15519	deoxyadenosine/deoxycytidine kinase [EC:2.7.1.76 2.7.1.74]	C00020	AMP	0.65254
K01596	phosphoenolpyruvate carboxykinase (GTP) [EC:4.1.1.32]	K01959	pyruvate carboxylase subunit A [EC:6.4.1.1]	C00036	Oxaloacetate	0.652388
K01011	thiosulfate/3-mercaptopyruvate sulfurtransferase [EC:2.8.1.1 2.8.1.2]	K16950	anaerobic sulfite reductase subunit A	C00094	Sulfite	0.652349
K00194	acetyl-CoA decarbonylase/synthase complex subunit delta [EC:2.1.1.245]	K03518	carbon-monoxide dehydrogenase small subunit [EC:1.2.99.2]	C00237	CO	0.652228
K00682	gamma-glutamylcyclotransferase [EC:2.3.2.4]	K17217	cystathionine gamma-lyase / homocysteine desulfhydrase [EC:4.4.1.1 4.4.1.2]	C00097	L-Cysteine	0.651791
K03783	purine-nucleoside phosphorylase [EC:2.4.2.1]	K03787	5'-nucleotidase [EC:3.1.3.5]	C00212	Adenosine	0.651679
K03783	purine-nucleoside phosphorylase [EC:2.4.2.1]	K03787	5'-nucleotidase [EC:3.1.3.5]	C00294	Inosine	0.651679
K03783	purine-nucleoside phosphorylase [EC:2.4.2.1]	K03787	5'-nucleotidase [EC:3.1.3.5]	C00330	Deoxyguanosine	0.651679
K03783	purine-nucleoside phosphorylase [EC:2.4.2.1]	K03787	5'-nucleotidase [EC:3.1.3.5]	C00387	Guanosine	0.651679
K03783	purine-nucleoside phosphorylase [EC:2.4.2.1]	K03787	5'-nucleotidase [EC:3.1.3.5]	C00559	Deoxyadenosine	0.651679
K03783	purine-nucleoside phosphorylase [EC:2.4.2.1]	K03787	5'-nucleotidase [EC:3.1.3.5]	C01762	Xanthosine	0.651679
K03783	purine-nucleoside phosphorylase [EC:2.4.2.1]	K03787	5'-nucleotidase [EC:3.1.3.5]	C03150	Nicotinamide-beta-riboside	0.651679
K03783	purine-nucleoside phosphorylase [EC:2.4.2.1]	K03787	5'-nucleotidase [EC:3.1.3.5]	C05841	Nicotinate D-ribonucleoside	0.651679
K01485	cytosine deaminase [EC:3.5.4.1]	K09018	pyrimidine oxygenase [EC:1.14.99.46]	C00106	Uracil	0.651586
K01485	cytosine deaminase [EC:3.5.4.1]	K09024	flavin reductase [EC:1.5.1.-]	C00106	Uracil	0.651518
K01682	aconitate hydratase 2 / 2-methylisocitrate dehydratase [EC:4.2.1.3 4.2.1.99]	K03417	methylisocitrate lyase [EC:4.1.3.30]	C04593	(2S,3R)-3-Hydroxybutane-1,2,3-tricarboxylate	0.651506
K00198	carbon-monoxide dehydrogenase catalytic subunit [EC:1.2.99.2 1.2.7.4]	K00200	formylmethanofuran dehydrogenase subunit A [EC:1.2.99.5]	C00011	CO2	0.651073
K00615	transketolase [EC:2.2.1.1]	K16305	fructose-bisphosphate aldolase / 6-deoxy-5-ketofructose 1-phosphate synthase [EC:4.1.2.13 2.2.1.11]	C00118	D-Glyceraldehyde 3-phosphate	0.65075
K03047	DNA-directed RNA polymerase subunit D [EC:2.7.7.6]	K05873	adenylate cyclase, class 2 [EC:4.6.1.1]	C00002	ATP	0.650048
K03047	DNA-directed RNA polymerase subunit D [EC:2.7.7.6]	K05873	adenylate cyclase, class 2 [EC:4.6.1.1]	C00044	GTP	0.650048
K00172	pyruvate ferredoxin oxidoreductase, gamma subunit [EC:1.2.7.1]	K13788	phosphate acetyltransferase [EC:2.3.1.8]	C00024	Acetyl-CoA	0.649895
K00172	pyruvate ferredoxin oxidoreductase, gamma subunit [EC:1.2.7.1]	K13788	phosphate acetyltransferase [EC:2.3.1.8]	C00100	Propanoyl-CoA	0.649895
K00368	nitrite reductase (NO-forming) [EC:1.7.2.1]	K02567	periplasmic nitrate reductase NapA [EC:1.7.99.4]	C00088	Nitrite	0.649846
K00362	nitrite reductase (NADH) large subunit [EC:1.7.1.15]	K00371	nitrate reductase beta subunit [EC:1.7.99.4]	C00088	Nitrite	0.649796
K02770	PTS system, fructose-specific IIC component	K03332	fructan beta-fructosidase [EC:3.2.1.80]	C00095	D-Fructose	0.64956
K00170	pyruvate ferredoxin oxidoreductase, beta subunit [EC:1.2.7.1]	K04072	acetaldehyde dehydrogenase / alcohol dehydrogenase [EC:1.2.1.10 1.1.1.1]	C00024	Acetyl-CoA	0.64854
K00805	heptaprenyl diphosphate synthase [EC:2.5.1.30]	K13787	geranylgeranyl diphosphate synthase, type I [EC:2.5.1.1 2.5.1.10 2.5.1.29]	C00448	trans,trans-Farnesyl diphosphate	0.648387
K15778	phosphomannomutase / phosphoglucomutase [EC:5.4.2.8 5.4.2.2]	K16881	mannose-1-phosphate guanylyltransferase / phosphomannomutase [EC:2.7.7.13 5.4.2.8]	C00636	D-Mannose 1-phosphate	0.64738
K00602	phosphoribosylaminoimidazolecarboxamide formyltransferase / IMP cyclohydrolase [EC:2.1.2.3 3.5.4.10]	K08289	phosphoribosylglycinamide formyltransferase 2 [EC:2.1.2.2]	C00101	Tetrahydrofolate	0.646798
K02371	enoyl-[acyl-carrier protein] reductase II [EC:1.3.1.-]	K03644	lipoic acid synthetase [EC:2.8.1.8]	C05752	Octanoyl-[acp]	0.646752
K03520	carbon-monoxide dehydrogenase large subunit [EC:1.2.99.2]	K11261	formylmethanofuran dehydrogenase subunit E [EC:1.2.99.5]	C00011	CO2	0.646408
K09473	gamma-glutamyl-gamma-aminobutyrate hydrolase [EC:3.5.1.94]	K12255	guanidinobutyrase [EC:3.5.3.7]	C00334	4-Aminobutanoate	0.6464
K00175	2-oxoglutarate ferredoxin oxidoreductase subunit beta [EC:1.2.7.3]	K00658	2-oxoglutarate dehydrogenase E2 component (dihydrolipoamide succinyltransferase) [EC:2.3.1.61]	C00091	Succinyl-CoA	0.645978
K00003	homoserine dehydrogenase [EC:1.1.1.3]	K00836	diaminobutyrate-2-oxoglutarate transaminase [EC:2.6.1.76]	C00441	L-Aspartate 4-semialdehyde	0.645775
K01226	trehalose-6-phosphate hydrolase [EC:3.2.1.93]	K02817	PTS system, trehalose-specific IIA component [EC:2.7.1.69]	C00689	alpha,alpha'-Trehalose 6-phosphate	0.64508
K05825	2-aminoadipate transaminase [EC:2.6.1.-]	K10977	methanogen homocitrate synthase [EC:2.3.3.14 2.3.3.-]	C00322	2-Oxoadipate	0.644957
K03050	DNA-directed RNA polymerase subunit E" [EC:2.7.7.6]	K05873	adenylate cyclase, class 2 [EC:4.6.1.1]	C00002	ATP	0.64492
K03050	DNA-directed RNA polymerase subunit E" [EC:2.7.7.6]	K05873	adenylate cyclase, class 2 [EC:4.6.1.1]	C00044	GTP	0.64492
K00194	acetyl-CoA decarbonylase/synthase complex subunit delta [EC:2.1.1.245]	K01938	formate--tetrahydrofolate ligase [EC:6.3.4.3]	C00101	Tetrahydrofolate	0.643697
K03046	DNA-directed RNA polymerase subunit beta' [EC:2.7.7.6]	K06928	nucleoside-triphosphatase THEP1 [EC:3.6.1.15]	C00002	ATP	0.64339
K00131	glyceraldehyde-3-phosphate dehydrogenase (NADP+) [EC:1.2.1.9]	K17463	2-dehydro-3-deoxy-phosphogluconate aldolase [EC:4.1.2.14]	C00118	D-Glyceraldehyde 3-phosphate	0.643078
K08093	3-hexulose-6-phosphate synthase [EC:4.1.2.43]	K13812	bifunctional enzyme Fae/Hps [EC:4.3.-.- 4.1.2.43]	C00199	D-Ribulose 5-phosphate	0.642961
K00366	ferredoxin-nitrite reductase [EC:1.7.7.1]	K00368	nitrite reductase (NO-forming) [EC:1.7.2.1]	C00088	Nitrite	0.642939
K00385	anaerobic sulfite reductase subunit C	K17217	cystathionine gamma-lyase / homocysteine desulfhydrase [EC:4.4.1.1 4.4.1.2]	C00283	Hydrogen sulfide	0.64266
K00276	primary-amine oxidase [EC:1.4.3.21]	K12972	gyoxylate/hydroxypyruvate reductase A [EC:1.1.1.79 1.1.1.81]	C00546	Methylglyoxal	0.642608
K01816	hydroxypyruvate isomerase [EC:5.3.1.22]	K12972	gyoxylate/hydroxypyruvate reductase A [EC:1.1.1.79 1.1.1.81]	C00168	Hydroxypyruvate	0.642567
K01011	thiosulfate/3-mercaptopyruvate sulfurtransferase [EC:2.8.1.1 2.8.1.2]	K03119	taurine dioxygenase [EC:1.14.11.17]	C00094	Sulfite	0.642306
K00385	anaerobic sulfite reductase subunit C	K01011	thiosulfate/3-mercaptopyruvate sulfurtransferase [EC:2.8.1.1 2.8.1.2]	C00094	Sulfite	0.642189
K00692	levansucrase [EC:2.4.1.10]	K01193	beta-fructofuranosidase [EC:3.2.1.26]	C00089	Sucrose	0.641593
K01571	oxaloacetate decarboxylase, alpha subunit [EC:4.1.1.3]	K01596	phosphoenolpyruvate carboxykinase (GTP) [EC:4.1.1.32]	C00036	Oxaloacetate	0.641188
K03045	DNA-directed RNA polymerase subunit B" [EC:2.7.7.6]	K05873	adenylate cyclase, class 2 [EC:4.6.1.1]	C00002	ATP	0.641054
K03045	DNA-directed RNA polymerase subunit B" [EC:2.7.7.6]	K05873	adenylate cyclase, class 2 [EC:4.6.1.1]	C00044	GTP	0.641054
K07406	alpha-galactosidase [EC:3.2.1.22]	K17315	glucose/mannose transport system substrate-binding protein	C00031	D-Glucose	0.640754
K07406	alpha-galactosidase [EC:3.2.1.22]	K17315	glucose/mannose transport system substrate-binding protein	C00159	D-Mannose	0.640754
K03040	DNA-directed RNA polymerase subunit alpha [EC:2.7.7.6]	K06928	nucleoside-triphosphatase THEP1 [EC:3.6.1.15]	C00002	ATP	0.640195
K01572	oxaloacetate decarboxylase, beta subunit [EC:4.1.1.3]	K09011	D-citramalate synthase [EC:2.3.1.182]	C00022	Pyruvate	0.640091
K03053	DNA-directed RNA polymerase subunit H [EC:2.7.7.6]	K05873	adenylate cyclase, class 2 [EC:4.6.1.1]	C00002	ATP	0.639726
K03053	DNA-directed RNA polymerase subunit H [EC:2.7.7.6]	K05873	adenylate cyclase, class 2 [EC:4.6.1.1]	C00044	GTP	0.639726
K05825	2-aminoadipate transaminase [EC:2.6.1.-]	K10978	methanogen homoisocitrate dehydrogenase [EC:1.1.1.87 1.1.1.-]	C00322	2-Oxoadipate	0.639702
K00197	acetyl-CoA decarbonylase/synthase complex subunit gamma [EC:2.1.1.245]	K01938	formate--tetrahydrofolate ligase [EC:6.3.4.3]	C00101	Tetrahydrofolate	0.639279
K02768	PTS system, fructose-specific IIA component [EC:2.7.1.69]	K16305	fructose-bisphosphate aldolase / 6-deoxy-5-ketofructose 1-phosphate synthase [EC:4.1.2.13 2.2.1.11]	C01094	D-Fructose 1-phosphate	0.639226
K03049	DNA-directed RNA polymerase subunit E' [EC:2.7.7.6]	K05873	adenylate cyclase, class 2 [EC:4.6.1.1]	C00002	ATP	0.638823
K03049	DNA-directed RNA polymerase subunit E' [EC:2.7.7.6]	K05873	adenylate cyclase, class 2 [EC:4.6.1.1]	C00044	GTP	0.638823
K00241	succinate dehydrogenase cytochrome b556 subunit	K01755	argininosuccinate lyase [EC:4.3.2.1]	C00122	Fumarate	0.638494
K00615	transketolase [EC:2.2.1.1]	K01622	fructose 1,6-bisphosphate aldolase/phosphatase [EC:4.1.2.13 3.1.3.11]	C00118	D-Glyceraldehyde 3-phosphate	0.637666
K00615	transketolase [EC:2.2.1.1]	K01622	fructose 1,6-bisphosphate aldolase/phosphatase [EC:4.1.2.13 3.1.3.11]	C05345	beta-D-Fructose 6-phosphate	0.637666
K02769	PTS system, fructose-specific IIB component [EC:2.7.1.69]	K16305	fructose-bisphosphate aldolase / 6-deoxy-5-ketofructose 1-phosphate synthase [EC:4.1.2.13 2.2.1.11]	C01094	D-Fructose 1-phosphate	0.637601
K03051	DNA-directed RNA polymerase subunit F [EC:2.7.7.6]	K05873	adenylate cyclase, class 2 [EC:4.6.1.1]	C00002	ATP	0.637323
K03051	DNA-directed RNA polymerase subunit F [EC:2.7.7.6]	K05873	adenylate cyclase, class 2 [EC:4.6.1.1]	C00044	GTP	0.637323
K00169	pyruvate ferredoxin oxidoreductase, alpha subunit [EC:1.2.7.1]	K13788	phosphate acetyltransferase [EC:2.3.1.8]	C00024	Acetyl-CoA	0.636812
K00169	pyruvate ferredoxin oxidoreductase, alpha subunit [EC:1.2.7.1]	K13788	phosphate acetyltransferase [EC:2.3.1.8]	C00100	Propanoyl-CoA	0.636812
K00819	ornithine--oxo-acid transaminase [EC:2.6.1.13]	K01438	acetylornithine deacetylase [EC:3.5.1.16]	C00077	L-Ornithine	0.636716
K03783	purine-nucleoside phosphorylase [EC:2.4.2.1]	K15519	deoxyadenosine/deoxycytidine kinase [EC:2.7.1.76 2.7.1.74]	C00212	Adenosine	0.636702
K03783	purine-nucleoside phosphorylase [EC:2.4.2.1]	K15519	deoxyadenosine/deoxycytidine kinase [EC:2.7.1.76 2.7.1.74]	C00559	Deoxyadenosine	0.636702
K03044	DNA-directed RNA polymerase subunit B' [EC:2.7.7.6]	K05873	adenylate cyclase, class 2 [EC:4.6.1.1]	C00002	ATP	0.636543
K03044	DNA-directed RNA polymerase subunit B' [EC:2.7.7.6]	K05873	adenylate cyclase, class 2 [EC:4.6.1.1]	C00044	GTP	0.636543
K14138	acetyl-CoA synthase [EC:2.3.1.169]	K15024	putative phosphotransacetylase [EC:2.3.1.8]	C00024	Acetyl-CoA	0.635826
K00677	UDP-N-acetylglucosamine acyltransferase [EC:2.3.1.129]	K16363	UDP-3-O-[3-hydroxymyristoyl] N-acetylglucosamine deacetylase / 3-hydroxyacyl-[acyl-carrier-protein] dehydratase [EC:3.5.1.108 4.2.1.59]	C04738	UDP-3-O-(3-hydroxytetradecanoyl)-N-acetylglucosamine	0.635655
K03048	DNA-directed RNA polymerase subunit delta	K03637	molybdenum cofactor biosynthesis protein C	C00044	GTP	0.635631
K08358	tetrathionate reductase subunit B	K08738	cytochrome c	C00320	Thiosulfate	0.634676
K00616	transaldolase [EC:2.2.1.2]	K06859	glucose-6-phosphate isomerase, archaeal [EC:5.3.1.9]	C05345	beta-D-Fructose 6-phosphate	0.6346
K02770	PTS system, fructose-specific IIC component	K16305	fructose-bisphosphate aldolase / 6-deoxy-5-ketofructose 1-phosphate synthase [EC:4.1.2.13 2.2.1.11]	C01094	D-Fructose 1-phosphate	0.634319
K00262	glutamate dehydrogenase (NADP+) [EC:1.4.1.4]	K15876	cytochrome c nitrite reductase small subunit	C00014	Ammonia	0.634316
K01255	leucyl aminopeptidase [EC:3.4.11.1]	K01758	cystathionine gamma-lyase [EC:4.4.1.1]	C00097	L-Cysteine	0.634177
K00603	glutamate formiminotransferase [EC:2.1.2.5]	K00605	aminomethyltransferase [EC:2.1.2.10]	C00101	Tetrahydrofolate	0.63397
K00603	glutamate formiminotransferase [EC:2.1.2.5]	K00605	aminomethyltransferase [EC:2.1.2.10]	C03479	Folinic acid	0.63397
K00832	aromatic-amino-acid transaminase [EC:2.6.1.57]	K04092	chorismate mutase [EC:5.4.99.5]	C00254	Prephenate	0.633543
K02552	menaquinone-specific isochorismate synthase [EC:5.4.4.2]	K03181	chorismate--pyruvate lyase [EC:4.1.3.40]	C00251	Chorismate	0.633542
K03056	DNA-directed RNA polymerase subunit L [EC:2.7.7.6]	K05873	adenylate cyclase, class 2 [EC:4.6.1.1]	C00002	ATP	0.633486
K03056	DNA-directed RNA polymerase subunit L [EC:2.7.7.6]	K05873	adenylate cyclase, class 2 [EC:4.6.1.1]	C00044	GTP	0.633486
K00844	hexokinase [EC:2.7.1.1]	K01190	beta-galactosidase [EC:3.2.1.23]	C00267	alpha-D-Glucose	0.633411
K00174	2-oxoglutarate ferredoxin oxidoreductase subunit alpha [EC:1.2.7.3]	K00265	glutamate synthase (NADPH/NADH) large chain [EC:1.4.1.13 1.4.1.14]	C00026	2-Oxoglutarate	0.633258
K00131	glyceraldehyde-3-phosphate dehydrogenase (NADP+) [EC:1.2.1.9]	K01622	fructose 1,6-bisphosphate aldolase/phosphatase [EC:4.1.2.13 3.1.3.11]	C00118	D-Glyceraldehyde 3-phosphate	0.633122
K00200	formylmethanofuran dehydrogenase subunit A [EC:1.2.99.5]	K03519	carbon-monoxide dehydrogenase medium subunit [EC:1.2.99.2]	C00011	CO2	0.633085
K03462	nicotinamide phosphoribosyltransferase [EC:2.4.2.12]	K03784	purine-nucleoside phosphorylase [EC:2.4.2.1]	C00153	Nicotinamide	0.633007
K03058	DNA-directed RNA polymerase subunit N [EC:2.7.7.6]	K05873	adenylate cyclase, class 2 [EC:4.6.1.1]	C00002	ATP	0.632216
K03058	DNA-directed RNA polymerase subunit N [EC:2.7.7.6]	K05873	adenylate cyclase, class 2 [EC:4.6.1.1]	C00044	GTP	0.632216
K00364	GMP reductase [EC:1.7.1.7]	K00892	inosine kinase [EC:2.7.1.73]	C00130	IMP	0.632091
K00364	GMP reductase [EC:1.7.1.7]	K00892	inosine kinase [EC:2.7.1.73]	C00144	GMP	0.632091
K03042	DNA-directed RNA polymerase subunit A" [EC:2.7.7.6]	K05873	adenylate cyclase, class 2 [EC:4.6.1.1]	C00002	ATP	0.63192
K03042	DNA-directed RNA polymerase subunit A" [EC:2.7.7.6]	K05873	adenylate cyclase, class 2 [EC:4.6.1.1]	C00044	GTP	0.63192
K01487	guanine deaminase [EC:3.5.4.3]	K13480	xanthine dehydrogenase iron-sulfur-binding subunit	C00385	Xanthine	0.631651
K00603	glutamate formiminotransferase [EC:2.1.2.5]	K11175	phosphoribosylglycinamide formyltransferase 1 [EC:2.1.2.2]	C00101	Tetrahydrofolate	0.631115
K00197	acetyl-CoA decarbonylase/synthase complex subunit gamma [EC:2.1.1.245]	K00626	acetyl-CoA C-acetyltransferase [EC:2.3.1.9]	C00024	Acetyl-CoA	0.631009
K16950	anaerobic sulfite reductase subunit A	K17217	cystathionine gamma-lyase / homocysteine desulfhydrase [EC:4.4.1.1 4.4.1.2]	C00283	Hydrogen sulfide	0.630966
K01011	thiosulfate/3-mercaptopyruvate sulfurtransferase [EC:2.8.1.1 2.8.1.2]	K04091	alkanesulfonate monooxygenase [EC:1.14.14.5]	C00094	Sulfite	0.630702
K00966	mannose-1-phosphate guanylyltransferase [EC:2.7.7.13]	K01840	phosphomannomutase [EC:5.4.2.8]	C00636	D-Mannose 1-phosphate	0.63038
K00605	aminomethyltransferase [EC:2.1.2.10]	K01746	formiminotetrahydrofolate cyclodeaminase [EC:4.3.1.4]	C00445	5,10-Methenyltetrahydrofolate	0.630316
K00002	alcohol dehydrogenase (NADP+) [EC:1.1.1.2]	K00128	aldehyde dehydrogenase (NAD+) [EC:1.2.1.3]	C00084	Acetaldehyde	0.630297
K00002	alcohol dehydrogenase (NADP+) [EC:1.1.1.2]	K00128	aldehyde dehydrogenase (NAD+) [EC:1.2.1.3]	C00577	D-Glyceraldehyde	0.630297
K00176	2-oxoglutarate ferredoxin oxidoreductase subunit delta [EC:1.2.7.3]	K00265	glutamate synthase (NADPH/NADH) large chain [EC:1.4.1.13 1.4.1.14]	C00026	2-Oxoglutarate	0.630119
K00174	2-oxoglutarate ferredoxin oxidoreductase subunit alpha [EC:1.2.7.3]	K00658	2-oxoglutarate dehydrogenase E2 component (dihydrolipoamide succinyltransferase) [EC:2.3.1.61]	C00091	Succinyl-CoA	0.629983
K00007	D-arabinitol 4-dehydrogenase [EC:1.1.1.11]	K03332	fructan beta-fructosidase [EC:3.2.1.80]	C00095	D-Fructose	0.629768
K03080	L-ribulose-5-phosphate 4-epimerase [EC:5.1.3.4]	K03082	hexulose-6-phosphate isomerase [EC:5.-.-.-]	C01101	L-Ribulose 5-phosphate	0.629691
K01638	malate synthase [EC:2.3.3.9]	K04021	aldehyde dehydrogenase	C00024	Acetyl-CoA	0.629519
K06209	chorismate mutase [EC:5.4.99.5]	K13497	anthranilate synthase/phosphoribosyltransferase [EC:4.1.3.27 2.4.2.18]	C00251	Chorismate	0.629503
K02523	octaprenyl-diphosphate synthase [EC:2.5.1.90]	K13789	geranylgeranyl diphosphate synthase, type II [EC:2.5.1.1 2.5.1.10 2.5.1.29]	C00448	trans,trans-Farnesyl diphosphate	0.629219
K00015	glyoxylate reductase [EC:1.1.1.26]	K01561	haloacetate dehalogenase [EC:3.8.1.3]	C00160	Glycolate	0.629117
K03041	DNA-directed RNA polymerase subunit A' [EC:2.7.7.6]	K06928	nucleoside-triphosphatase THEP1 [EC:3.6.1.15]	C00002	ATP	0.629077
K00027	malate dehydrogenase (oxaloacetate-decarboxylating) [EC:1.1.1.38]	K00171	pyruvate ferredoxin oxidoreductase, delta subunit [EC:1.2.7.1]	C00022	Pyruvate	0.628822
K00127	formate dehydrogenase subunit gamma	K15022	formate dehydrogenase beta subunit [EC:1.2.1.43]	C00058	Formate	0.628802
K03055	DNA-directed RNA polymerase subunit K [EC:2.7.7.6]	K05873	adenylate cyclase, class 2 [EC:4.6.1.1]	C00002	ATP	0.628632
K03055	DNA-directed RNA polymerase subunit K [EC:2.7.7.6]	K05873	adenylate cyclase, class 2 [EC:4.6.1.1]	C00044	GTP	0.628632
K01425	glutaminase [EC:3.5.1.2]	K01948	carbamoyl-phosphate synthase (ammonia) [EC:6.3.4.16]	C00014	Ammonia	0.628257
K01573	oxaloacetate decarboxylase, gamma subunit [EC:4.1.1.3]	K01960	pyruvate carboxylase subunit B [EC:6.4.1.1]	C00036	Oxaloacetate	0.627985
K00364	GMP reductase [EC:1.7.1.7]	K04765	ATP diphosphatase [EC:3.6.1.8]	C00144	GMP	0.627575
K01948	carbamoyl-phosphate synthase (ammonia) [EC:6.3.4.16]	K03385	nitrite reductase (cytochrome c-552) [EC:1.7.2.2]	C00014	Ammonia	0.627166
K01561	haloacetate dehalogenase [EC:3.8.1.3]	K07248	lactaldehyde dehydrogenase / glycolaldehyde dehydrogenase [EC:1.2.1.22 1.2.1.21]	C00160	Glycolate	0.627163
K04091	alkanesulfonate monooxygenase [EC:1.14.14.5]	K16950	anaerobic sulfite reductase subunit A	C00094	Sulfite	0.626867
K01485	cytosine deaminase [EC:3.5.4.1]	K10213	ribosylpyrimidine nucleosidase [EC:3.2.2.8]	C00380	Cytosine	0.626467
K13016	UDP-N-acetyl-2-amino-2-deoxyglucuronate dehydrogenase [EC:1.1.1.335]	K13017	UDP-2-acetamido-2-deoxy-ribo-hexuluronate aminotransferase [EC:2.6.1.98]	C20395	UDP-2-acetamido-2-deoxy-alpha-D-ribo-hex-3-uluronate	0.626335
K00249	acyl-CoA dehydrogenase [EC:1.3.8.7]	K01968	3-methylcrotonyl-CoA carboxylase alpha subunit [EC:6.4.1.4]	C03069	3-Methylcrotonyl-CoA	0.625928
K00171	pyruvate ferredoxin oxidoreductase, delta subunit [EC:1.2.7.1]	K00873	pyruvate kinase [EC:2.7.1.40]	C00022	Pyruvate	0.624938
K01081	5'-nucleotidase [EC:3.1.3.5]	K03783	purine-nucleoside phosphorylase [EC:2.4.2.1]	C00212	Adenosine	0.62492
K01081	5'-nucleotidase [EC:3.1.3.5]	K03783	purine-nucleoside phosphorylase [EC:2.4.2.1]	C00294	Inosine	0.62492
K01081	5'-nucleotidase [EC:3.1.3.5]	K03783	purine-nucleoside phosphorylase [EC:2.4.2.1]	C00330	Deoxyguanosine	0.62492
K01081	5'-nucleotidase [EC:3.1.3.5]	K03783	purine-nucleoside phosphorylase [EC:2.4.2.1]	C00387	Guanosine	0.62492
K01081	5'-nucleotidase [EC:3.1.3.5]	K03783	purine-nucleoside phosphorylase [EC:2.4.2.1]	C00559	Deoxyadenosine	0.62492
K01081	5'-nucleotidase [EC:3.1.3.5]	K03783	purine-nucleoside phosphorylase [EC:2.4.2.1]	C01762	Xanthosine	0.62492
K01081	5'-nucleotidase [EC:3.1.3.5]	K03783	purine-nucleoside phosphorylase [EC:2.4.2.1]	C03150	Nicotinamide-beta-riboside	0.62492
K01081	5'-nucleotidase [EC:3.1.3.5]	K03783	purine-nucleoside phosphorylase [EC:2.4.2.1]	C05841	Nicotinate D-ribonucleoside	0.62492
K00024	malate dehydrogenase [EC:1.1.1.37]	K00812	aspartate aminotransferase [EC:2.6.1.1]	C00036	Oxaloacetate	0.624772
K00024	malate dehydrogenase [EC:1.1.1.37]	K00812	aspartate aminotransferase [EC:2.6.1.1]	C05528	3-Sulfopyruvate	0.624772
K00162	pyruvate dehydrogenase E1 component subunit beta [EC:1.2.4.1]	K00824	D-alanine transaminase [EC:2.6.1.21]	C00022	Pyruvate	0.623297
K00150	glyceraldehyde-3-phosphate dehydrogenase (NAD(P)) [EC:1.2.1.59]	K01803	triosephosphate isomerase (TIM) [EC:5.3.1.1]	C00118	D-Glyceraldehyde 3-phosphate	0.623286
K00385	anaerobic sulfite reductase subunit C	K04091	alkanesulfonate monooxygenase [EC:1.14.14.5]	C00094	Sulfite	0.623158
K04092	chorismate mutase [EC:5.4.99.5]	K04517	prephenate dehydrogenase [EC:1.3.1.12]	C00254	Prephenate	0.622944
K01902	succinyl-CoA synthetase alpha subunit [EC:6.2.1.5]	K03417	methylisocitrate lyase [EC:4.1.3.30]	C00042	Succinate	0.622836
K01580	glutamate decarboxylase [EC:4.1.1.15]	K03851	taurine-pyruvate aminotransferase [EC:2.6.1.77]	C00245	Taurine	0.622481
K02825	pyrimidine operon attenuation protein / uracil phosphoribosyltransferase [EC:2.4.2.9]	K16329	pseudouridine-5'-phosphate glycosidase [EC:3.2.-.-]	C00106	Uracil	0.622376
K00249	acyl-CoA dehydrogenase [EC:1.3.8.7]	K01905	acetyl-CoA synthetase (ADP-forming) [EC:6.2.1.13]	C00100	Propanoyl-CoA	0.62227
K00205	4Fe-4S ferredoxin	K03519	carbon-monoxide dehydrogenase medium subunit [EC:1.2.99.2]	C00011	CO2	0.622132
K01596	phosphoenolpyruvate carboxykinase (GTP) [EC:4.1.1.32]	K03856	3-deoxy-7-phosphoheptulonate synthase [EC:2.5.1.54]	C00074	Phosphoenolpyruvate	0.622068
K08722	5'-nucleotidase [EC:3.1.3.5]	K11176	IMP cyclohydrolase [EC:3.5.4.10]	C00130	IMP	0.62182
K00363	nitrite reductase (NADH) small subunit [EC:1.7.1.15]	K02568	cytochrome c-type protein NapB	C00088	Nitrite	0.621472
K03041	DNA-directed RNA polymerase subunit A' [EC:2.7.7.6]	K05873	adenylate cyclase, class 2 [EC:4.6.1.1]	C00002	ATP	0.62133
K03041	DNA-directed RNA polymerase subunit A' [EC:2.7.7.6]	K05873	adenylate cyclase, class 2 [EC:4.6.1.1]	C00044	GTP	0.62133
K00362	nitrite reductase (NADH) large subunit [EC:1.7.1.15]	K02568	cytochrome c-type protein NapB	C00088	Nitrite	0.620958
K03519	carbon-monoxide dehydrogenase medium subunit [EC:1.2.99.2]	K11180	sulfite reductase alpha subunit [EC:1.8.99.3 1.8.99.1]	C16399	2,4-Diamino-6-hydroxylaminotoluene	0.620576
K03060	DNA-directed RNA polymerase subunit omega [EC:2.7.7.6]	K05873	adenylate cyclase, class 2 [EC:4.6.1.1]	C00002	ATP	0.620505
K03060	DNA-directed RNA polymerase subunit omega [EC:2.7.7.6]	K05873	adenylate cyclase, class 2 [EC:4.6.1.1]	C00044	GTP	0.620505
K00030	isocitrate dehydrogenase (NAD+) [EC:1.1.1.41]	K00261	glutamate dehydrogenase (NAD(P)+) [EC:1.4.1.3]	C00026	2-Oxoglutarate	0.620313
K00844	hexokinase [EC:2.7.1.1]	K15922	alpha-glucosidase [EC:3.2.1.20]	C02336	beta-D-Fructose	0.620008
K00171	pyruvate ferredoxin oxidoreductase, delta subunit [EC:1.2.7.1]	K00627	pyruvate dehydrogenase E2 component (dihydrolipoamide acetyltransferase) [EC:2.3.1.12]	C00024	Acetyl-CoA	0.619775
K00010	myo-inositol 2-dehydrogenase / D-chiro-inositol 1-dehydrogenase [EC:1.1.1.18 1.1.1.369]	K06606	2-keto-myo-inositol isomerase [EC:5.3.99.11]	C00691	2,4,6/3,5-Pentahydroxycyclohexanone	0.61933
K00010	myo-inositol 2-dehydrogenase / D-chiro-inositol 1-dehydrogenase [EC:1.1.1.18 1.1.1.369]	K06606	2-keto-myo-inositol isomerase [EC:5.3.99.11]	C20251	1-Keto-D-chiro-inositol	0.61933
K01905	acetyl-CoA synthetase (ADP-forming) [EC:6.2.1.13]	K15024	putative phosphotransacetylase [EC:2.3.1.8]	C00024	Acetyl-CoA	0.619199
K01905	acetyl-CoA synthetase (ADP-forming) [EC:6.2.1.13]	K15024	putative phosphotransacetylase [EC:2.3.1.8]	C00100	Propanoyl-CoA	0.619199
K03787	5'-nucleotidase [EC:3.1.3.5]	K15519	deoxyadenosine/deoxycytidine kinase [EC:2.7.1.76 2.7.1.74]	C00020	AMP	0.619194
K01053	gluconolactonase [EC:3.1.1.17]	K06152	gluconate 2-dehydrogenase gamma chain [EC:1.1.99.3]	C00257	D-Gluconic acid	0.619095
K00616	transaldolase [EC:2.2.1.2]	K11645	fructose-bisphosphate aldolase, class I [EC:4.1.2.13]	C00118	D-Glyceraldehyde 3-phosphate	0.619005
K00134	glyceraldehyde 3-phosphate dehydrogenase [EC:1.2.1.12]	K01623	fructose-bisphosphate aldolase, class I [EC:4.1.2.13]	C00118	D-Glyceraldehyde 3-phosphate	0.618482
K01948	carbamoyl-phosphate synthase (ammonia) [EC:6.3.4.16]	K02437	glycine cleavage system H protein	C00014	Ammonia	0.617877
K06981	isopentenyl phosphate kinase [EC:2.7.4.26]	K13787	geranylgeranyl diphosphate synthase, type I [EC:2.5.1.1 2.5.1.10 2.5.1.29]	C00129	Isopentenyl diphosphate	0.617273
K00131	glyceraldehyde-3-phosphate dehydrogenase (NADP+) [EC:1.2.1.9]	K00150	glyceraldehyde-3-phosphate dehydrogenase (NAD(P)) [EC:1.2.1.59]	C00118	D-Glyceraldehyde 3-phosphate	0.617205
K00824	D-alanine transaminase [EC:2.6.1.21]	K11358	aspartate aminotransferase [EC:2.6.1.1]	C00166	Phenylpyruvate	0.616477
K01626	3-deoxy-7-phosphoheptulonate synthase [EC:2.5.1.54]	K01632	fructose-6-phosphate phosphoketolase [EC:4.1.2.22]	C00279	D-Erythrose 4-phosphate	0.616462
K00812	aspartate aminotransferase [EC:2.6.1.1]	K01270	dipeptidase D [EC:3.4.13.-]	C00097	L-Cysteine	0.616267
K00087	xanthine dehydrogenase molybdenum-binding subunit [EC:1.17.1.4]	K10213	ribosylpyrimidine nucleosidase [EC:3.2.2.8]	C00262	Hypoxanthine	0.616134
K00150	glyceraldehyde-3-phosphate dehydrogenase (NAD(P)) [EC:1.2.1.59]	K00927	phosphoglycerate kinase [EC:2.7.2.3]	C00236	3-Phospho-D-glyceroyl phosphate	0.615993
K00201	formylmethanofuran dehydrogenase subunit B [EC:1.2.99.5]	K03519	carbon-monoxide dehydrogenase medium subunit [EC:1.2.99.2]	C00011	CO2	0.615881
K00867	type I pantothenate kinase [EC:2.7.1.33]	K01598	phosphopantothenoylcysteine decarboxylase [EC:4.1.1.36]	C04352	(R)-4'-Phosphopantothenoyl-L-cysteine	0.615856
K00363	nitrite reductase (NADH) small subunit [EC:1.7.1.15]	K00371	nitrate reductase beta subunit [EC:1.7.99.4]	C00088	Nitrite	0.615689
K00171	pyruvate ferredoxin oxidoreductase, delta subunit [EC:1.2.7.1]	K13788	phosphate acetyltransferase [EC:2.3.1.8]	C00024	Acetyl-CoA	0.615664
K00171	pyruvate ferredoxin oxidoreductase, delta subunit [EC:1.2.7.1]	K13788	phosphate acetyltransferase [EC:2.3.1.8]	C00100	Propanoyl-CoA	0.615664
K03059	DNA-directed RNA polymerase subunit P [EC:2.7.7.6]	K05873	adenylate cyclase, class 2 [EC:4.6.1.1]	C00002	ATP	0.615559
K03059	DNA-directed RNA polymerase subunit P [EC:2.7.7.6]	K05873	adenylate cyclase, class 2 [EC:4.6.1.1]	C00044	GTP	0.615559
K01464	dihydropyrimidinase [EC:3.5.2.2]	K17722	dihydropyrimidine dehydrogenase (NAD+) subunit PreT [EC:1.3.1.1]	C00429	5,6-Dihydrouracil	0.615458
K01464	dihydropyrimidinase [EC:3.5.2.2]	K17722	dihydropyrimidine dehydrogenase (NAD+) subunit PreT [EC:1.3.1.1]	C00906	5,6-Dihydrothymine	0.615458
K00016	L-lactate dehydrogenase [EC:1.1.1.27]	K00824	D-alanine transaminase [EC:2.6.1.21]	C00022	Pyruvate	0.615261
K13787	geranylgeranyl diphosphate synthase, type I [EC:2.5.1.1 2.5.1.10 2.5.1.29]	K15888	tritrans,polycis-undecaprenyl-diphosphate synthase [geranylgeranyl-diphosphate specific] [EC:2.5.1.89]	C00353	Geranylgeranyl diphosphate	0.615083
K00171	pyruvate ferredoxin oxidoreductase, delta subunit [EC:1.2.7.1]	K01963	acetyl-CoA carboxylase carboxyl transferase subunit beta [EC:6.4.1.2]	C00024	Acetyl-CoA	0.614564
K02552	menaquinone-specific isochorismate synthase [EC:5.4.4.2]	K04781	salicylate synthetase [EC:5.4.4.2 4.2.99.21]	C00885	Isochorismate	0.614389
K00203	formylmethanofuran dehydrogenase subunit D [EC:1.2.99.5]	K03519	carbon-monoxide dehydrogenase medium subunit [EC:1.2.99.2]	C00011	CO2	0.614144
K00261	glutamate dehydrogenase (NAD(P)+) [EC:1.4.1.3]	K01501	nitrilase [EC:3.5.5.1]	C00014	Ammonia	0.614037
K00170	pyruvate ferredoxin oxidoreductase, beta subunit [EC:1.2.7.1]	K14138	acetyl-CoA synthase [EC:2.3.1.169]	C00024	Acetyl-CoA	0.614012
K00158	pyruvate oxidase [EC:1.2.3.3]	K01752	L-serine dehydratase [EC:4.3.1.17]	C00022	Pyruvate	0.61336
K01208	cyclomaltodextrinase [EC:3.2.1.54]	K15772	arabinogalactan oligomer / maltooligosaccharide transport system permease protein	C01935	Maltodextrin	0.613203
K00795	farnesyl diphosphate synthase [EC:2.5.1.1 2.5.1.10]	K00801	farnesyl-diphosphate farnesyltransferase [EC:2.5.1.21]	C00448	trans,trans-Farnesyl diphosphate	0.613157
K02825	pyrimidine operon attenuation protein / uracil phosphoribosyltransferase [EC:2.4.2.9]	K08722	5'-nucleotidase [EC:3.1.3.5]	C00105	UMP	0.612971
K00362	nitrite reductase (NADH) large subunit [EC:1.7.1.15]	K00370	nitrate reductase alpha subunit [EC:1.7.99.4]	C00088	Nitrite	0.612781
K01903	succinyl-CoA synthetase beta subunit [EC:6.2.1.5]	K03417	methylisocitrate lyase [EC:4.1.3.30]	C00042	Succinate	0.612712
K00194	acetyl-CoA decarbonylase/synthase complex subunit delta [EC:2.1.1.245]	K00626	acetyl-CoA C-acetyltransferase [EC:2.3.1.9]	C00024	Acetyl-CoA	0.612506
K00605	aminomethyltransferase [EC:2.1.2.10]	K01433	formyltetrahydrofolate deformylase [EC:3.5.1.10]	C00101	Tetrahydrofolate	0.612323
K01665	para-aminobenzoate synthetase component I [EC:2.6.1.85]	K04516	chorismate mutase [EC:5.4.99.5]	C00251	Chorismate	0.612277
K03389	heterodisulfide reductase subunit B [EC:1.8.98.1]	K03421	methyl-coenzyme M reductase subunit C	C04628	Coenzyme B	0.612218
K03389	heterodisulfide reductase subunit B [EC:1.8.98.1]	K03421	methyl-coenzyme M reductase subunit C	C04832	Coenzyme M 7-mercaptoheptanoylthreonine-phosphate heterodisulfide	0.612218
K00140	malonate-semialdehyde dehydrogenase (acetylating) / methylmalonate-semialdehyde dehydrogenase [EC:1.2.1.18 1.2.1.27]	K10977	methanogen homocitrate synthase [EC:2.3.3.14 2.3.3.-]	C00024	Acetyl-CoA	0.612156
K01847	methylmalonyl-CoA mutase [EC:5.4.99.2]	K01903	succinyl-CoA synthetase beta subunit [EC:6.2.1.5]	C00091	Succinyl-CoA	0.611859
K00364	GMP reductase [EC:1.7.1.7]	K08723	5'-nucleotidase [EC:3.1.3.5]	C00130	IMP	0.611653
K00603	glutamate formiminotransferase [EC:2.1.2.5]	K08289	phosphoribosylglycinamide formyltransferase 2 [EC:2.1.2.2]	C00101	Tetrahydrofolate	0.611465
K00394	adenylylsulfate reductase, subunit A [EC:1.8.99.2]	K02439	thiosulfate sulfurtransferase [EC:2.8.1.1]	C00094	Sulfite	0.611239
K03462	nicotinamide phosphoribosyltransferase [EC:2.4.2.12]	K08722	5'-nucleotidase [EC:3.1.3.5]	C00455	Nicotinamide D-ribonucleotide	0.61097
K00260	glutamate dehydrogenase [EC:1.4.1.2]	K13990	glutamate formiminotransferase / formiminotetrahydrofolate cyclodeaminase [EC:2.1.2.5 4.3.1.4]	C00025	L-Glutamate	0.610787
K03047	DNA-directed RNA polymerase subunit D [EC:2.7.7.6]	K06928	nucleoside-triphosphatase THEP1 [EC:3.6.1.15]	C00002	ATP	0.610697
K01256	aminopeptidase N [EC:3.4.11.2]	K14155	cystathione beta-lyase [EC:4.4.1.8]	C00097	L-Cysteine	0.610412
K00172	pyruvate ferredoxin oxidoreductase, gamma subunit [EC:1.2.7.1]	K04072	acetaldehyde dehydrogenase / alcohol dehydrogenase [EC:1.2.1.10 1.1.1.1]	C00024	Acetyl-CoA	0.610141
K01746	formiminotetrahydrofolate cyclodeaminase [EC:4.3.1.4]	K11175	phosphoribosylglycinamide formyltransferase 1 [EC:2.1.2.2]	C00445	5,10-Methenyltetrahydrofolate	0.610088
K00162	pyruvate dehydrogenase E1 component subunit beta [EC:1.2.4.1]	K16846	(2R)-sulfolactate sulfo-lyase subunit beta [EC:4.4.1.24]	C00022	Pyruvate	0.609623
K10213	ribosylpyrimidine nucleosidase [EC:3.2.2.8]	K13480	xanthine dehydrogenase iron-sulfur-binding subunit	C00262	Hypoxanthine	0.609608
K00197	acetyl-CoA decarbonylase/synthase complex subunit gamma [EC:2.1.1.245]	K00320	5,10-methylenetetrahydromethanopterin reductase [EC:1.5.98.2]	C04488	5-Methyl-5,6,7,8-tetrahydromethanopterin	0.609287
K01659	2-methylcitrate synthase [EC:2.3.3.5]	K11264	methylmalonyl-CoA decarboxylase [EC:4.1.1.41]	C00100	Propanoyl-CoA	0.609147
K00844	hexokinase [EC:2.7.1.1]	K00886	polyphosphate glucokinase [EC:2.7.1.63]	C00668	alpha-D-Glucose 6-phosphate	0.608883
K04072	acetaldehyde dehydrogenase / alcohol dehydrogenase [EC:1.2.1.10 1.1.1.1]	K10977	methanogen homocitrate synthase [EC:2.3.3.14 2.3.3.-]	C00024	Acetyl-CoA	0.608853
K00002	alcohol dehydrogenase (NADP+) [EC:1.1.1.2]	K00864	glycerol kinase [EC:2.7.1.30]	C00116	Glycerol	0.608764
K00161	pyruvate dehydrogenase E1 component subunit alpha [EC:1.2.4.1]	K00824	D-alanine transaminase [EC:2.6.1.21]	C00022	Pyruvate	0.60875
K01948	carbamoyl-phosphate synthase (ammonia) [EC:6.3.4.16]	K15876	cytochrome c nitrite reductase small subunit	C00014	Ammonia	0.608695
K01087	trehalose 6-phosphate phosphatase [EC:3.1.3.12]	K02777	PTS system, glucose-specific IIA component [EC:2.7.1.69]	C00689	alpha,alpha'-Trehalose 6-phosphate	0.60842
K00366	ferredoxin-nitrite reductase [EC:1.7.7.1]	K02568	cytochrome c-type protein NapB	C00088	Nitrite	0.608307
K00189	2-oxoisovalerate ferredoxin oxidoreductase, gamma subunit [EC:1.2.7.7]	K00253	isovaleryl-CoA dehydrogenase [EC:1.3.8.4]	C02939	3-Methylbutanoyl-CoA	0.608024
K00844	hexokinase [EC:2.7.1.1]	K01792	glucose-6-phosphate 1-epimerase [EC:5.1.3.15]	C00668	alpha-D-Glucose 6-phosphate	0.60802
K00844	hexokinase [EC:2.7.1.1]	K01792	glucose-6-phosphate 1-epimerase [EC:5.1.3.15]	C01172	beta-D-Glucose 6-phosphate	0.60802
K00172	pyruvate ferredoxin oxidoreductase, gamma subunit [EC:1.2.7.1]	K14138	acetyl-CoA synthase [EC:2.3.1.169]	C00024	Acetyl-CoA	0.607976
K01053	gluconolactonase [EC:3.1.1.17]	K06151	gluconate 2-dehydrogenase alpha chain [EC:1.1.99.3]	C00257	D-Gluconic acid	0.607963
K00175	2-oxoglutarate ferredoxin oxidoreductase subunit beta [EC:1.2.7.3]	K01847	methylmalonyl-CoA mutase [EC:5.4.99.2]	C00091	Succinyl-CoA	0.60791
K01958	pyruvate carboxylase [EC:6.4.1.1]	K16846	(2R)-sulfolactate sulfo-lyase subunit beta [EC:4.4.1.24]	C00022	Pyruvate	0.607723
K01190	beta-galactosidase [EC:3.2.1.23]	K01201	glucosylceramidase [EC:3.2.1.45]	C01190	beta-D-Glucosyl-(1<->1)-ceramide	0.607678
K00972	UDP-N-acetylglucosamine pyrophosphorylase [EC:2.7.7.23]	K04042	bifunctional UDP-N-acetylglucosamine pyrophosphorylase / Glucosamine-1-phosphate N-acetyltransferase [EC:2.7.7.23 2.3.1.157]	C04501	N-Acetyl-alpha-D-glucosamine 1-phosphate	0.607608
K00104	glycolate oxidase [EC:1.1.3.15]	K16856	ureidoglycolate lyase [EC:4.3.2.3]	C00048	Glyoxylate	0.606908
K00925	acetate kinase [EC:2.7.2.1]	K01905	acetyl-CoA synthetase (ADP-forming) [EC:6.2.1.13]	C00033	Acetate	0.606721
K00925	acetate kinase [EC:2.7.2.1]	K01905	acetyl-CoA synthetase (ADP-forming) [EC:6.2.1.13]	C00163	Propanoate	0.606721
K03519	carbon-monoxide dehydrogenase medium subunit [EC:1.2.99.2]	K11260	4Fe-4S ferredoxin	C00011	CO2	0.606639
K01573	oxaloacetate decarboxylase, gamma subunit [EC:4.1.1.3]	K09011	D-citramalate synthase [EC:2.3.1.182]	C00022	Pyruvate	0.606502
K04042	bifunctional UDP-N-acetylglucosamine pyrophosphorylase / Glucosamine-1-phosphate N-acetyltransferase [EC:2.7.7.23 2.3.1.157]	K13015	UDP-N-acetyl-D-glucosamine dehydrogenase [EC:1.1.1.136]	C00043	UDP-N-acetyl-alpha-D-glucosamine	0.606477
K02446	fructose-1,6-bisphosphatase II [EC:3.1.3.11]	K16370	6-phosphofructokinase 2 [EC:2.7.1.11]	C05345	beta-D-Fructose 6-phosphate	0.606313
K01658	anthranilate synthase component II [EC:4.1.3.27]	K02361	isochorismate synthase [EC:5.4.4.2]	C00251	Chorismate	0.606242
K00048	lactaldehyde reductase [EC:1.1.1.77]	K07248	lactaldehyde dehydrogenase / glycolaldehyde dehydrogenase [EC:1.2.1.22 1.2.1.21]	C00266	Glycolaldehyde	0.606135
K00048	lactaldehyde reductase [EC:1.1.1.77]	K07248	lactaldehyde dehydrogenase / glycolaldehyde dehydrogenase [EC:1.2.1.22 1.2.1.21]	C00424	(S)-Lactaldehyde	0.606135
K01847	methylmalonyl-CoA mutase [EC:5.4.99.2]	K01902	succinyl-CoA synthetase alpha subunit [EC:6.2.1.5]	C00091	Succinyl-CoA	0.606117
K01608	tartronate-semialdehyde synthase [EC:4.1.1.47]	K01638	malate synthase [EC:2.3.3.9]	C00048	Glyoxylate	0.6061
K00627	pyruvate dehydrogenase E2 component (dihydrolipoamide acetyltransferase) [EC:2.3.1.12]	K15024	putative phosphotransacetylase [EC:2.3.1.8]	C00024	Acetyl-CoA	0.606065
K03048	DNA-directed RNA polymerase subunit delta	K03639	molybdenum cofactor biosynthesis protein	C00044	GTP	0.606054
K00171	pyruvate ferredoxin oxidoreductase, delta subunit [EC:1.2.7.1]	K14138	acetyl-CoA synthase [EC:2.3.1.169]	C00024	Acetyl-CoA	0.605815
K00198	carbon-monoxide dehydrogenase catalytic subunit [EC:1.2.99.2 1.2.7.4]	K11261	formylmethanofuran dehydrogenase subunit E [EC:1.2.99.5]	C00011	CO2	0.60542
K09018	pyrimidine oxygenase [EC:1.14.99.46]	K17722	dihydropyrimidine dehydrogenase (NAD+) subunit PreT [EC:1.3.1.1]	C00106	Uracil	0.605416
K01807	ribose 5-phosphate isomerase A [EC:5.3.1.6]	K13831	3-hexulose-6-phosphate synthase / 6-phospho-3-hexuloisomerase [EC:4.1.2.43 5.3.1.27]	C00199	D-Ribulose 5-phosphate	0.605364
K01585	arginine decarboxylase [EC:4.1.1.19]	K01755	argininosuccinate lyase [EC:4.3.2.1]	C00062	L-Arginine	0.605128
K01486	adenine deaminase [EC:3.5.4.2]	K13479	xanthine dehydrogenase FAD-binding subunit [EC:1.17.1.4]	C00262	Hypoxanthine	0.604904
K00362	nitrite reductase (NADH) large subunit [EC:1.7.1.15]	K00374	nitrate reductase gamma subunit [EC:1.7.99.4]	C00088	Nitrite	0.604749
K00169	pyruvate ferredoxin oxidoreductase, alpha subunit [EC:1.2.7.1]	K04072	acetaldehyde dehydrogenase / alcohol dehydrogenase [EC:1.2.1.10 1.1.1.1]	C00024	Acetyl-CoA	0.604597
K00171	pyruvate ferredoxin oxidoreductase, delta subunit [EC:1.2.7.1]	K00249	acyl-CoA dehydrogenase [EC:1.3.8.7]	C00100	Propanoyl-CoA	0.603982
K00131	glyceraldehyde-3-phosphate dehydrogenase (NADP+) [EC:1.2.1.9]	K15634	probable phosphoglycerate mutase [EC:5.4.2.12]	C00197	3-Phospho-D-glycerate	0.60356
K05979	2-phosphosulfolactate phosphatase [EC:3.1.3.71]	K08097	phosphosulfolactate synthase [EC:4.4.1.19]	C11536	(2R)-O-Phospho-3-sulfolactate	0.603441
K00632	acetyl-CoA acyltransferase [EC:2.3.1.16]	K04020	phosphotransacetylase	C00024	Acetyl-CoA	0.603286
K00175	2-oxoglutarate ferredoxin oxidoreductase subunit beta [EC:1.2.7.3]	K00265	glutamate synthase (NADPH/NADH) large chain [EC:1.4.1.13 1.4.1.14]	C00026	2-Oxoglutarate	0.60324
K00163	pyruvate dehydrogenase E1 component [EC:1.2.4.1]	K07246	tartrate dehydrogenase/decarboxylase / D-malate dehydrogenase [EC:1.1.1.93 4.1.1.73 1.1.1.83]	C00022	Pyruvate	0.602888
K01622	fructose 1,6-bisphosphate aldolase/phosphatase [EC:4.1.2.13 3.1.3.11]	K05878	dihydroxyacetone kinase, N-terminal domain [EC:2.7.1.-]	C00111	Glycerone phosphate	0.60287
K00956	sulfate adenylyltransferase subunit 1 [EC:2.7.7.4]	K08738	cytochrome c	C00059	Sulfate	0.602516
K00197	acetyl-CoA decarbonylase/synthase complex subunit gamma [EC:2.1.1.245]	K13812	bifunctional enzyme Fae/Hps [EC:4.3.-.- 4.1.2.43]	C01217	5,6,7,8-Tetrahydromethanopterin	0.602379
K00197	acetyl-CoA decarbonylase/synthase complex subunit gamma [EC:2.1.1.245]	K00577	tetrahydromethanopterin S-methyltransferase subunit A [EC:2.1.1.86]	C01217	5,6,7,8-Tetrahydromethanopterin	0.602343
K00197	acetyl-CoA decarbonylase/synthase complex subunit gamma [EC:2.1.1.245]	K00577	tetrahydromethanopterin S-methyltransferase subunit A [EC:2.1.1.86]	C04488	5-Methyl-5,6,7,8-tetrahydromethanopterin	0.602343
K00122	formate dehydrogenase [EC:1.2.1.2]	K01070	S-formylglutathione hydrolase [EC:3.1.2.12]	C00058	Formate	0.60226
K00204	4Fe-4S ferredoxin	K03519	carbon-monoxide dehydrogenase medium subunit [EC:1.2.99.2]	C00011	CO2	0.601759
K00150	glyceraldehyde-3-phosphate dehydrogenase (NAD(P)) [EC:1.2.1.59]	K01621	phosphoketolase [EC:4.1.2.9]	C00118	D-Glyceraldehyde 3-phosphate	0.601546
K00276	primary-amine oxidase [EC:1.4.3.21]	K05523	molecular chaperone Hsp31 and glyoxalase 3 [EC:4.2.1.130]	C00546	Methylglyoxal	0.60154
K00171	pyruvate ferredoxin oxidoreductase, delta subunit [EC:1.2.7.1]	K16164	acylpyruvate hydrolase [EC:3.7.1.5]	C00022	Pyruvate	0.601459
K00197	acetyl-CoA decarbonylase/synthase complex subunit gamma [EC:2.1.1.245]	K00672	formylmethanofuran--tetrahydromethanopterin N-formyltransferase [EC:2.3.1.101]	C01217	5,6,7,8-Tetrahydromethanopterin	0.601234
K00198	carbon-monoxide dehydrogenase catalytic subunit [EC:1.2.99.2 1.2.7.4]	K14138	acetyl-CoA synthase [EC:2.3.1.169]	C00237	CO	0.601025
K01051	pectinesterase [EC:3.1.1.11]	K01184	polygalacturonase [EC:3.2.1.15]	C00470	Pectate	0.600161
K00231	oxygen-dependent protoporphyrinogen oxidase [EC:1.3.3.4]	K01772	ferrochelatase [EC:4.99.1.1]	C02191	Protoporphyrin	0.600133
K00241	succinate dehydrogenase cytochrome b556 subunit	K01756	adenylosuccinate lyase [EC:4.3.2.2]	C00122	Fumarate	0.600119
K00171	pyruvate ferredoxin oxidoreductase, delta subunit [EC:1.2.7.1]	K01962	acetyl-CoA carboxylase carboxyl transferase subunit alpha [EC:6.4.1.2]	C00024	Acetyl-CoA	0.600039
K00197	acetyl-CoA decarbonylase/synthase complex subunit gamma [EC:2.1.1.245]	K00584	tetrahydromethanopterin S-methyltransferase subunit H [EC:2.1.1.86]	C01217	5,6,7,8-Tetrahydromethanopterin	0.599666
K00197	acetyl-CoA decarbonylase/synthase complex subunit gamma [EC:2.1.1.245]	K00584	tetrahydromethanopterin S-methyltransferase subunit H [EC:2.1.1.86]	C04488	5-Methyl-5,6,7,8-tetrahydromethanopterin	0.599666
K00197	acetyl-CoA decarbonylase/synthase complex subunit gamma [EC:2.1.1.245]	K00580	tetrahydromethanopterin S-methyltransferase subunit D [EC:2.1.1.86]	C01217	5,6,7,8-Tetrahydromethanopterin	0.599656
K00197	acetyl-CoA decarbonylase/synthase complex subunit gamma [EC:2.1.1.245]	K00580	tetrahydromethanopterin S-methyltransferase subunit D [EC:2.1.1.86]	C04488	5-Methyl-5,6,7,8-tetrahydromethanopterin	0.599656
K00169	pyruvate ferredoxin oxidoreductase, alpha subunit [EC:1.2.7.1]	K00249	acyl-CoA dehydrogenase [EC:1.3.8.7]	C00100	Propanoyl-CoA	0.599614
K03045	DNA-directed RNA polymerase subunit B" [EC:2.7.7.6]	K03639	molybdenum cofactor biosynthesis protein	C00044	GTP	0.599571
K00125	formate dehydrogenase, beta subunit [EC:1.2.1.2]	K03519	carbon-monoxide dehydrogenase medium subunit [EC:1.2.99.2]	C00011	CO2	0.599534
K00197	acetyl-CoA decarbonylase/synthase complex subunit gamma [EC:2.1.1.245]	K00581	tetrahydromethanopterin S-methyltransferase subunit E [EC:2.1.1.86]	C01217	5,6,7,8-Tetrahydromethanopterin	0.599451
K00197	acetyl-CoA decarbonylase/synthase complex subunit gamma [EC:2.1.1.245]	K00581	tetrahydromethanopterin S-methyltransferase subunit E [EC:2.1.1.86]	C04488	5-Methyl-5,6,7,8-tetrahydromethanopterin	0.599451
K00845	glucokinase [EC:2.7.1.2]	K06859	glucose-6-phosphate isomerase, archaeal [EC:5.3.1.9]	C00668	alpha-D-Glucose 6-phosphate	0.599445
K00845	glucokinase [EC:2.7.1.2]	K06859	glucose-6-phosphate isomerase, archaeal [EC:5.3.1.9]	C01172	beta-D-Glucose 6-phosphate	0.599445
K02304	precorrin-2 dehydrogenase / sirohydrochlorin ferrochelatase [EC:1.3.1.76 4.99.1.4]	K03795	sirohydrochlorin cobaltochelatase [EC:4.99.1.3]	C05778	Sirohydrochlorin	0.599329
K00832	aromatic-amino-acid transaminase [EC:2.6.1.57]	K14187	chorismate mutase / prephenate dehydrogenase [EC:5.4.99.5 1.3.1.12]	C00254	Prephenate	0.599276
K00832	aromatic-amino-acid transaminase [EC:2.6.1.57]	K14187	chorismate mutase / prephenate dehydrogenase [EC:5.4.99.5 1.3.1.12]	C01179	3-(4-Hydroxyphenyl)pyruvate	0.599276
K00036	glucose-6-phosphate 1-dehydrogenase [EC:1.1.1.49]	K06859	glucose-6-phosphate isomerase, archaeal [EC:5.3.1.9]	C01172	beta-D-Glucose 6-phosphate	0.599275
K01011	thiosulfate/3-mercaptopyruvate sulfurtransferase [EC:2.8.1.1 2.8.1.2]	K16951	anaerobic sulfite reductase subunit B	C00094	Sulfite	0.599077
K00197	acetyl-CoA decarbonylase/synthase complex subunit gamma [EC:2.1.1.245]	K00583	tetrahydromethanopterin S-methyltransferase subunit G [EC:2.1.1.86]	C01217	5,6,7,8-Tetrahydromethanopterin	0.599012
K00197	acetyl-CoA decarbonylase/synthase complex subunit gamma [EC:2.1.1.245]	K00583	tetrahydromethanopterin S-methyltransferase subunit G [EC:2.1.1.86]	C04488	5-Methyl-5,6,7,8-tetrahydromethanopterin	0.599012
K07246	tartrate dehydrogenase/decarboxylase / D-malate dehydrogenase [EC:1.1.1.93 4.1.1.73 1.1.1.83]	K11258	acetolactate synthase II small subunit [EC:2.2.1.6]	C00022	Pyruvate	0.598913
K00812	aspartate aminotransferase [EC:2.6.1.1]	K04518	prephenate dehydratase [EC:4.2.1.51]	C00079	L-Phenylalanine	0.598792
K00812	aspartate aminotransferase [EC:2.6.1.1]	K04518	prephenate dehydratase [EC:4.2.1.51]	C00166	Phenylpyruvate	0.598792
K01520	dUTP pyrophosphatase [EC:3.6.1.23]	K03465	thymidylate synthase (FAD) [EC:2.1.1.148]	C00365	dUMP	0.598463
K00202	formylmethanofuran dehydrogenase subunit C [EC:1.2.99.5]	K03519	carbon-monoxide dehydrogenase medium subunit [EC:1.2.99.2]	C00011	CO2	0.598453
K10213	ribosylpyrimidine nucleosidase [EC:3.2.2.8]	K13479	xanthine dehydrogenase FAD-binding subunit [EC:1.17.1.4]	C00262	Hypoxanthine	0.598198
K00895	pyrophosphate--fructose-6-phosphate 1-phosphotransferase [EC:2.7.1.90]	K13810	transaldolase / glucose-6-phosphate isomerase [EC:2.2.1.2 5.3.1.9]	C05345	beta-D-Fructose 6-phosphate	0.597877
K00390	phosphoadenosine phosphosulfate reductase [EC:1.8.4.8]	K00392	sulfite reductase (ferredoxin) [EC:1.8.7.1]	C00094	Sulfite	0.597652
K00170	pyruvate ferredoxin oxidoreductase, beta subunit [EC:1.2.7.1]	K00249	acyl-CoA dehydrogenase [EC:1.3.8.7]	C00100	Propanoyl-CoA	0.597559
K00172	pyruvate ferredoxin oxidoreductase, gamma subunit [EC:1.2.7.1]	K00249	acyl-CoA dehydrogenase [EC:1.3.8.7]	C00100	Propanoyl-CoA	0.597362
K01624	fructose-bisphosphate aldolase, class II [EC:4.1.2.13]	K16305	fructose-bisphosphate aldolase / 6-deoxy-5-ketofructose 1-phosphate synthase [EC:4.1.2.13 2.2.1.11]	C00111	Glycerone phosphate	0.59704
K01624	fructose-bisphosphate aldolase, class II [EC:4.1.2.13]	K16305	fructose-bisphosphate aldolase / 6-deoxy-5-ketofructose 1-phosphate synthase [EC:4.1.2.13 2.2.1.11]	C00118	D-Glyceraldehyde 3-phosphate	0.59704
K00030	isocitrate dehydrogenase (NAD+) [EC:1.1.1.41]	K10977	methanogen homocitrate synthase [EC:2.3.3.14 2.3.3.-]	C00026	2-Oxoglutarate	0.596884
K03519	carbon-monoxide dehydrogenase medium subunit [EC:1.2.99.2]	K11181	sulfite reductase beta subunit [EC:1.8.99.3 1.8.99.1]	C16399	2,4-Diamino-6-hydroxylaminotoluene	0.596776
K03044	DNA-directed RNA polymerase subunit B' [EC:2.7.7.6]	K03639	molybdenum cofactor biosynthesis protein	C00044	GTP	0.596719
K11693	peptidoglycan pentaglycine glycine transferase (the first glycine) [EC:2.3.2.16]	K11694	peptidoglycan pentaglycine glycine transferase (the second and third glycine) [EC:2.3.2.17]	C17541	Undecaprenyl-diphospho-N-acetylmuramoyl-(N-acetylglucosamine)-L-alanyl-D-isoglutaminyl-L-lysyl-(glycyl)-D-alanyl-D-alanine	0.59647
K00658	2-oxoglutarate dehydrogenase E2 component (dihydrolipoamide succinyltransferase) [EC:2.3.1.61]	K01848	methylmalonyl-CoA mutase, N-terminal domain [EC:5.4.99.2]	C00091	Succinyl-CoA	0.596463
K00043	4-hydroxybutyrate dehydrogenase [EC:1.1.1.61]	K00135	succinate-semialdehyde dehydrogenase / glutarate-semialdehyde dehydrogenase [EC:1.2.1.16 1.2.1.79 1.2.1.20]	C00232	Succinate semialdehyde	0.596397
K00400	methyl coenzyme M reductase system, component A2	K03389	heterodisulfide reductase subunit B [EC:1.8.98.1]	C04628	Coenzyme B	0.596379
K00400	methyl coenzyme M reductase system, component A2	K03389	heterodisulfide reductase subunit B [EC:1.8.98.1]	C04832	Coenzyme M 7-mercaptoheptanoylthreonine-phosphate heterodisulfide	0.596379
K00027	malate dehydrogenase (oxaloacetate-decarboxylating) [EC:1.1.1.38]	K01678	fumarate hydratase subunit beta [EC:4.2.1.2]	C00149	(S)-Malate	0.596321
K01808	ribose 5-phosphate isomerase B [EC:5.3.1.6]	K13812	bifunctional enzyme Fae/Hps [EC:4.3.-.- 4.1.2.43]	C00199	D-Ribulose 5-phosphate	0.595897
K11751	5'-nucleotidase / UDP-sugar diphosphatase [EC:3.1.3.5 3.6.1.45]	K15519	deoxyadenosine/deoxycytidine kinase [EC:2.7.1.76 2.7.1.74]	C00020	AMP	0.595793
K04092	chorismate mutase [EC:5.4.99.5]	K14170	chorismate mutase / prephenate dehydratase [EC:5.4.99.5 4.2.1.51]	C00254	Prephenate	0.595759
K03050	DNA-directed RNA polymerase subunit E" [EC:2.7.7.6]	K03639	molybdenum cofactor biosynthesis protein	C00044	GTP	0.595676
K00170	pyruvate ferredoxin oxidoreductase, beta subunit [EC:1.2.7.1]	K00627	pyruvate dehydrogenase E2 component (dihydrolipoamide acetyltransferase) [EC:2.3.1.12]	C00024	Acetyl-CoA	0.595568
K01805	xylose isomerase [EC:5.3.1.5]	K17818	D-arabinitol dehydrogenase (NADP+) [EC:1.1.1.287]	C00310	D-Xylulose	0.595557
K01835	phosphoglucomutase [EC:5.4.2.2]	K16153	phosphorylase / glycogen(starch) synthase [EC:2.4.1.1 2.4.1.11]	C00103	D-Glucose 1-phosphate	0.595528
K00163	pyruvate dehydrogenase E1 component [EC:1.2.4.1]	K01753	D-serine dehydratase [EC:4.3.1.18]	C00022	Pyruvate	0.595386
K00399	methyl-coenzyme M reductase alpha subunit [EC:2.8.4.1]	K03389	heterodisulfide reductase subunit B [EC:1.8.98.1]	C04628	Coenzyme B	0.595338
K00399	methyl-coenzyme M reductase alpha subunit [EC:2.8.4.1]	K03389	heterodisulfide reductase subunit B [EC:1.8.98.1]	C04832	Coenzyme M 7-mercaptoheptanoylthreonine-phosphate heterodisulfide	0.595338
K01255	leucyl aminopeptidase [EC:3.4.11.1]	K01920	glutathione synthase [EC:6.3.2.3]	C00037	Glycine	0.595323
K00882	1-phosphofructokinase [EC:2.7.1.56]	K16305	fructose-bisphosphate aldolase / 6-deoxy-5-ketofructose 1-phosphate synthase [EC:4.1.2.13 2.2.1.11]	C05378	beta-D-Fructose 1,6-bisphosphate	0.595276
K01599	uroporphyrinogen decarboxylase [EC:4.1.1.37]	K13543	uroporphyrinogen III methyltransferase / synthase [EC:2.1.1.107 4.2.1.75]	C01051	Uroporphyrinogen III	0.595219
K00844	hexokinase [EC:2.7.1.1]	K01840	phosphomannomutase [EC:5.4.2.8]	C00275	D-Mannose 6-phosphate	0.595138
K03047	DNA-directed RNA polymerase subunit D [EC:2.7.7.6]	K03639	molybdenum cofactor biosynthesis protein	C00044	GTP	0.594976
K03049	DNA-directed RNA polymerase subunit E' [EC:2.7.7.6]	K03639	molybdenum cofactor biosynthesis protein	C00044	GTP	0.594764
K00194	acetyl-CoA decarbonylase/synthase complex subunit delta [EC:2.1.1.245]	K15024	putative phosphotransacetylase [EC:2.3.1.8]	C00024	Acetyl-CoA	0.594567
K00819	ornithine--oxo-acid transaminase [EC:2.6.1.13]	K01476	arginase [EC:3.5.3.1]	C00077	L-Ornithine	0.594505
K00769	xanthine phosphoribosyltransferase [EC:2.4.2.22]	K10213	ribosylpyrimidine nucleosidase [EC:3.2.2.8]	C00242	Guanine	0.59448
K01664	para-aminobenzoate synthetase component II [EC:2.6.1.85]	K06208	chorismate mutase [EC:5.4.99.5]	C00251	Chorismate	0.594388
K00627	pyruvate dehydrogenase E2 component (dihydrolipoamide acetyltransferase) [EC:2.3.1.12]	K01905	acetyl-CoA synthetase (ADP-forming) [EC:6.2.1.13]	C00024	Acetyl-CoA	0.594357
K00245	fumarate reductase iron-sulfur subunit [EC:1.3.5.4]	K03417	methylisocitrate lyase [EC:4.1.3.30]	C00042	Succinate	0.594355
K01103	6-phosphofructo-2-kinase / fructose-2,6-bisphosphatase [EC:2.7.1.105 3.1.3.46]	K01810	glucose-6-phosphate isomerase [EC:5.3.1.9]	C05345	beta-D-Fructose 6-phosphate	0.594304
K00197	acetyl-CoA decarbonylase/synthase complex subunit gamma [EC:2.1.1.245]	K00578	tetrahydromethanopterin S-methyltransferase subunit B [EC:2.1.1.86]	C01217	5,6,7,8-Tetrahydromethanopterin	0.594293
K00197	acetyl-CoA decarbonylase/synthase complex subunit gamma [EC:2.1.1.245]	K00578	tetrahydromethanopterin S-methyltransferase subunit B [EC:2.1.1.86]	C04488	5-Methyl-5,6,7,8-tetrahydromethanopterin	0.594293
K01823	isopentenyl-diphosphate delta-isomerase [EC:5.3.3.2]	K06981	isopentenyl phosphate kinase [EC:2.7.4.26]	C00129	Isopentenyl diphosphate	0.59421
K09024	flavin reductase [EC:1.5.1.-]	K17722	dihydropyrimidine dehydrogenase (NAD+) subunit PreT [EC:1.3.1.1]	C00106	Uracil	0.594199
K01622	fructose 1,6-bisphosphate aldolase/phosphatase [EC:4.1.2.13 3.1.3.11]	K08094	6-phospho-3-hexuloisomerase [EC:5.3.1.27]	C05345	beta-D-Fructose 6-phosphate	0.594173
K03042	DNA-directed RNA polymerase subunit A" [EC:2.7.7.6]	K06928	nucleoside-triphosphatase THEP1 [EC:3.6.1.15]	C00002	ATP	0.594161
K03056	DNA-directed RNA polymerase subunit L [EC:2.7.7.6]	K03639	molybdenum cofactor biosynthesis protein	C00044	GTP	0.594077
K03388	heterodisulfide reductase subunit A [EC:1.8.98.1]	K03421	methyl-coenzyme M reductase subunit C	C04628	Coenzyme B	0.594036
K03388	heterodisulfide reductase subunit A [EC:1.8.98.1]	K03421	methyl-coenzyme M reductase subunit C	C04832	Coenzyme M 7-mercaptoheptanoylthreonine-phosphate heterodisulfide	0.594036
K01622	fructose 1,6-bisphosphate aldolase/phosphatase [EC:4.1.2.13 3.1.3.11]	K16306	fructose-bisphosphate aldolase / 2-amino-3,7-dideoxy-D-threo-hept-6-ulosonate synthase [EC:4.1.2.13 2.2.1.10]	C00118	D-Glyceraldehyde 3-phosphate	0.593639
K01622	fructose 1,6-bisphosphate aldolase/phosphatase [EC:4.1.2.13 3.1.3.11]	K16306	fructose-bisphosphate aldolase / 2-amino-3,7-dideoxy-D-threo-hept-6-ulosonate synthase [EC:4.1.2.13 2.2.1.10]	C00354	D-Fructose 1,6-bisphosphate	0.593639
K01622	fructose 1,6-bisphosphate aldolase/phosphatase [EC:4.1.2.13 3.1.3.11]	K16306	fructose-bisphosphate aldolase / 2-amino-3,7-dideoxy-D-threo-hept-6-ulosonate synthase [EC:4.1.2.13 2.2.1.10]	C05378	beta-D-Fructose 1,6-bisphosphate	0.593639
K08728	nucleoside deoxyribosyltransferase [EC:2.4.2.6]	K17723	dihydropyrimidine dehydrogenase (NAD+) subunit PreA [EC:1.3.1.1]	C00178	Thymine	0.593587
K00239	succinate dehydrogenase flavoprotein subunit [EC:1.3.5.1]	K18118	succinyl-CoA:acetate CoA-transferase [EC:2.8.3.18]	C00042	Succinate	0.593286
K03060	DNA-directed RNA polymerase subunit omega [EC:2.7.7.6]	K08096	GTP cyclohydrolase IIa [EC:3.5.4.29]	C00044	GTP	0.59328
K01803	triosephosphate isomerase (TIM) [EC:5.3.1.1]	K16305	fructose-bisphosphate aldolase / 6-deoxy-5-ketofructose 1-phosphate synthase [EC:4.1.2.13 2.2.1.11]	C00111	Glycerone phosphate	0.592993
K01803	triosephosphate isomerase (TIM) [EC:5.3.1.1]	K16305	fructose-bisphosphate aldolase / 6-deoxy-5-ketofructose 1-phosphate synthase [EC:4.1.2.13 2.2.1.11]	C00118	D-Glyceraldehyde 3-phosphate	0.592993
K05939	acyl-[acyl-carrier-protein]-phospholipid O-acyltransferase / long-chain-fatty-acid--[acyl-carrier-protein] ligase [EC:2.3.1.40 6.2.1.20]	K16619	phospholipase C / alpha-toxin [EC:3.1.4.3]	C00350	Phosphatidylethanolamine	0.592982
K00188	2-oxoisovalerate ferredoxin oxidoreductase, delta subunit [EC:1.2.7.7]	K00253	isovaleryl-CoA dehydrogenase [EC:1.3.8.4]	C02939	3-Methylbutanoyl-CoA	0.592814
K03053	DNA-directed RNA polymerase subunit H [EC:2.7.7.6]	K03639	molybdenum cofactor biosynthesis protein	C00044	GTP	0.592715
K03042	DNA-directed RNA polymerase subunit A" [EC:2.7.7.6]	K03639	molybdenum cofactor biosynthesis protein	C00044	GTP	0.592617
K01087	trehalose 6-phosphate phosphatase [EC:3.1.3.12]	K02818	PTS system, trehalose-specific IIB component [EC:2.7.1.69]	C00689	alpha,alpha'-Trehalose 6-phosphate	0.592505
K03784	purine-nucleoside phosphorylase [EC:2.4.2.1]	K13481	xanthine dehydrogenase small subunit [EC:1.17.1.4]	C00262	Hypoxanthine	0.592494
K03784	purine-nucleoside phosphorylase [EC:2.4.2.1]	K13481	xanthine dehydrogenase small subunit [EC:1.17.1.4]	C00385	Xanthine	0.592494
K00169	pyruvate ferredoxin oxidoreductase, alpha subunit [EC:1.2.7.1]	K16164	acylpyruvate hydrolase [EC:3.7.1.5]	C00022	Pyruvate	0.592371
K00170	pyruvate ferredoxin oxidoreductase, beta subunit [EC:1.2.7.1]	K00194	acetyl-CoA decarbonylase/synthase complex subunit delta [EC:2.1.1.245]	C00024	Acetyl-CoA	0.592258
K08094	6-phospho-3-hexuloisomerase [EC:5.3.1.27]	K13812	bifunctional enzyme Fae/Hps [EC:4.3.-.- 4.1.2.43]	C06019	D-arabino-Hex-3-ulose 6-phosphate	0.59223
K00172	pyruvate ferredoxin oxidoreductase, gamma subunit [EC:1.2.7.1]	K00197	acetyl-CoA decarbonylase/synthase complex subunit gamma [EC:2.1.1.245]	C00024	Acetyl-CoA	0.592145
K00135	succinate-semialdehyde dehydrogenase / glutarate-semialdehyde dehydrogenase [EC:1.2.1.16 1.2.1.79 1.2.1.20]	K00242	succinate dehydrogenase membrane anchor subunit	C00042	Succinate	0.592116
K01464	dihydropyrimidinase [EC:3.5.2.2]	K17723	dihydropyrimidine dehydrogenase (NAD+) subunit PreA [EC:1.3.1.1]	C00429	5,6-Dihydrouracil	0.592108
K01464	dihydropyrimidinase [EC:3.5.2.2]	K17723	dihydropyrimidine dehydrogenase (NAD+) subunit PreA [EC:1.3.1.1]	C00906	5,6-Dihydrothymine	0.592108
K00172	pyruvate ferredoxin oxidoreductase, gamma subunit [EC:1.2.7.1]	K00194	acetyl-CoA decarbonylase/synthase complex subunit delta [EC:2.1.1.245]	C00024	Acetyl-CoA	0.591994
K00656	formate C-acetyltransferase [EC:2.3.1.54]	K04073	acetaldehyde dehydrogenase [EC:1.2.1.10]	C00024	Acetyl-CoA	0.591974
K01087	trehalose 6-phosphate phosphatase [EC:3.1.3.12]	K02819	PTS system, trehalose-specific IIC component	C00689	alpha,alpha'-Trehalose 6-phosphate	0.591914
K00402	methyl-coenzyme M reductase gamma subunit [EC:2.8.4.1]	K03389	heterodisulfide reductase subunit B [EC:1.8.98.1]	C04628	Coenzyme B	0.591882
K00402	methyl-coenzyme M reductase gamma subunit [EC:2.8.4.1]	K03389	heterodisulfide reductase subunit B [EC:1.8.98.1]	C04832	Coenzyme M 7-mercaptoheptanoylthreonine-phosphate heterodisulfide	0.591882
K00170	pyruvate ferredoxin oxidoreductase, beta subunit [EC:1.2.7.1]	K00197	acetyl-CoA decarbonylase/synthase complex subunit gamma [EC:2.1.1.245]	C00024	Acetyl-CoA	0.591828
K00169	pyruvate ferredoxin oxidoreductase, alpha subunit [EC:1.2.7.1]	K14138	acetyl-CoA synthase [EC:2.3.1.169]	C00024	Acetyl-CoA	0.59173
K00197	acetyl-CoA decarbonylase/synthase complex subunit gamma [EC:2.1.1.245]	K15024	putative phosphotransacetylase [EC:2.3.1.8]	C00024	Acetyl-CoA	0.591314
K02825	pyrimidine operon attenuation protein / uracil phosphoribosyltransferase [EC:2.4.2.9]	K17722	dihydropyrimidine dehydrogenase (NAD+) subunit PreT [EC:1.3.1.1]	C00106	Uracil	0.591137
K00401	methyl-coenzyme M reductase beta subunit [EC:2.8.4.1]	K03389	heterodisulfide reductase subunit B [EC:1.8.98.1]	C04628	Coenzyme B	0.591097
K00401	methyl-coenzyme M reductase beta subunit [EC:2.8.4.1]	K03389	heterodisulfide reductase subunit B [EC:1.8.98.1]	C04832	Coenzyme M 7-mercaptoheptanoylthreonine-phosphate heterodisulfide	0.591097
K00651	homoserine O-succinyltransferase [EC:2.3.1.46]	K12524	bifunctional aspartokinase / homoserine dehydrogenase 1 [EC:2.7.2.4 1.1.1.3]	C00263	L-Homoserine	0.590758
K03389	heterodisulfide reductase subunit B [EC:1.8.98.1]	K03422	methyl-coenzyme M reductase subunit D	C04628	Coenzyme B	0.590701
K03389	heterodisulfide reductase subunit B [EC:1.8.98.1]	K03422	methyl-coenzyme M reductase subunit D	C04832	Coenzyme M 7-mercaptoheptanoylthreonine-phosphate heterodisulfide	0.590701
K03051	DNA-directed RNA polymerase subunit F [EC:2.7.7.6]	K03639	molybdenum cofactor biosynthesis protein	C00044	GTP	0.59067
K01006	pyruvate, orthophosphate dikinase [EC:2.7.9.1]	K16164	acylpyruvate hydrolase [EC:3.7.1.5]	C00022	Pyruvate	0.590535
K00364	GMP reductase [EC:1.7.1.7]	K11751	5'-nucleotidase / UDP-sugar diphosphatase [EC:3.1.3.5 3.6.1.45]	C00130	IMP	0.590351
K00170	pyruvate ferredoxin oxidoreductase, beta subunit [EC:1.2.7.1]	K16846	(2R)-sulfolactate sulfo-lyase subunit beta [EC:4.4.1.24]	C00022	Pyruvate	0.590289
K00172	pyruvate ferredoxin oxidoreductase, gamma subunit [EC:1.2.7.1]	K10977	methanogen homocitrate synthase [EC:2.3.3.14 2.3.3.-]	C00024	Acetyl-CoA	0.590279
K00158	pyruvate oxidase [EC:1.2.3.3]	K01512	acylphosphatase [EC:3.6.1.7]	C00227	Acetyl phosphate	0.590156
K00170	pyruvate ferredoxin oxidoreductase, beta subunit [EC:1.2.7.1]	K00873	pyruvate kinase [EC:2.7.1.40]	C00022	Pyruvate	0.590015
K03058	DNA-directed RNA polymerase subunit N [EC:2.7.7.6]	K03639	molybdenum cofactor biosynthesis protein	C00044	GTP	0.589865
K00643	5-aminolevulinate synthase [EC:2.3.1.37]	K00830	alanine-glyoxylate transaminase / serine-glyoxylate transaminase / serine-pyruvate transaminase [EC:2.6.1.44 2.6.1.45 2.6.1.51]	C00037	Glycine	0.589862
K03055	DNA-directed RNA polymerase subunit K [EC:2.7.7.6]	K03639	molybdenum cofactor biosynthesis protein	C00044	GTP	0.589839
K00957	sulfate adenylyltransferase subunit 2 [EC:2.7.7.4]	K08738	cytochrome c	C00059	Sulfate	0.589698
K10852	isopenicillin-N N-acyltransferase [EC:2.3.1.164]	K17836	beta-lactamase class A [EC:3.5.2.6]	C00395	Penicillin	0.589676
K00027	malate dehydrogenase (oxaloacetate-decarboxylating) [EC:1.1.1.38]	K00170	pyruvate ferredoxin oxidoreductase, beta subunit [EC:1.2.7.1]	C00022	Pyruvate	0.58947
K01608	tartronate-semialdehyde synthase [EC:4.1.1.47]	K01630	2-dehydro-3-deoxyglucarate aldolase [EC:4.1.2.20]	C01146	2-Hydroxy-3-oxopropanoate	0.589434
K02160	acetyl-CoA carboxylase biotin carboxyl carrier protein	K11533	fatty acid synthase, bacteria type [EC:2.3.1.-]	C00024	Acetyl-CoA	0.589359
K03852	sulfoacetaldehyde acetyltransferase [EC:2.3.3.15]	K15024	putative phosphotransacetylase [EC:2.3.1.8]	C00227	Acetyl phosphate	0.589309
K00068	sorbitol-6-phosphate 2-dehydrogenase [EC:1.1.1.140]	K03841	fructose-1,6-bisphosphatase I [EC:3.1.3.11]	C05345	beta-D-Fructose 6-phosphate	0.589305
K00170	pyruvate ferredoxin oxidoreductase, beta subunit [EC:1.2.7.1]	K16164	acylpyruvate hydrolase [EC:3.7.1.5]	C00022	Pyruvate	0.589282
K00030	isocitrate dehydrogenase (NAD+) [EC:1.1.1.41]	K13566	omega-amidase [EC:3.5.1.3]	C00026	2-Oxoglutarate	0.589011
K00172	pyruvate ferredoxin oxidoreductase, gamma subunit [EC:1.2.7.1]	K01959	pyruvate carboxylase subunit A [EC:6.4.1.1]	C00022	Pyruvate	0.588872
K00625	phosphate acetyltransferase [EC:2.3.1.8]	K01895	acetyl-CoA synthetase [EC:6.2.1.1]	C00024	Acetyl-CoA	0.588781
K00625	phosphate acetyltransferase [EC:2.3.1.8]	K01895	acetyl-CoA synthetase [EC:6.2.1.1]	C00100	Propanoyl-CoA	0.588781
K00241	succinate dehydrogenase cytochrome b556 subunit	K18118	succinyl-CoA:acetate CoA-transferase [EC:2.8.3.18]	C00042	Succinate	0.588775
K00688	starch phosphorylase [EC:2.4.1.1]	K00702	cellobiose phosphorylase [EC:2.4.1.20]	C00103	D-Glucose 1-phosphate	0.588385
K03048	DNA-directed RNA polymerase subunit delta	K09007	GTP cyclohydrolase I [EC:3.5.4.16]	C00044	GTP	0.588224
K00600	glycine hydroxymethyltransferase [EC:2.1.2.1]	K01697	cystathionine beta-synthase [EC:4.2.1.22]	C00065	L-Serine	0.588034
K00824	D-alanine transaminase [EC:2.6.1.21]	K17898	D-ornithine 4,5-aminomutase subunit beta [EC:5.4.3.5]	C00515	D-Ornithine	0.588011
K00016	L-lactate dehydrogenase [EC:1.1.1.27]	K01959	pyruvate carboxylase subunit A [EC:6.4.1.1]	C00022	Pyruvate	0.58771
K00176	2-oxoglutarate ferredoxin oxidoreductase subunit delta [EC:1.2.7.3]	K18118	succinyl-CoA:acetate CoA-transferase [EC:2.8.3.18]	C00091	Succinyl-CoA	0.587621
K01621	phosphoketolase [EC:4.1.2.9]	K01622	fructose 1,6-bisphosphate aldolase/phosphatase [EC:4.1.2.13 3.1.3.11]	C00118	D-Glyceraldehyde 3-phosphate	0.58762
K00027	malate dehydrogenase (oxaloacetate-decarboxylating) [EC:1.1.1.38]	K01959	pyruvate carboxylase subunit A [EC:6.4.1.1]	C00022	Pyruvate	0.587467
K00975	glucose-1-phosphate adenylyltransferase [EC:2.7.7.27]	K16148	starch synthase [EC:2.4.1.21]	C00498	ADP-glucose	0.587434
K06208	chorismate mutase [EC:5.4.99.5]	K14170	chorismate mutase / prephenate dehydratase [EC:5.4.99.5 4.2.1.51]	C00254	Prephenate	0.587421
K01573	oxaloacetate decarboxylase, gamma subunit [EC:4.1.1.3]	K01653	acetolactate synthase I/III small subunit [EC:2.2.1.6]	C00022	Pyruvate	0.587256
K00171	pyruvate ferredoxin oxidoreductase, delta subunit [EC:1.2.7.1]	K16846	(2R)-sulfolactate sulfo-lyase subunit beta [EC:4.4.1.24]	C00022	Pyruvate	0.5871
K01483	ureidoglycolate lyase [EC:4.3.2.3]	K01637	isocitrate lyase [EC:4.1.3.1]	C00048	Glyoxylate	0.586814
K00169	pyruvate ferredoxin oxidoreductase, alpha subunit [EC:1.2.7.1]	K16846	(2R)-sulfolactate sulfo-lyase subunit beta [EC:4.4.1.24]	C00022	Pyruvate	0.586768
K00262	glutamate dehydrogenase (NADP+) [EC:1.4.1.4]	K13821	proline dehydrogenase / delta 1-pyrroline-5-carboxylate dehydrogenase [EC:1.5.5.2 1.2.1.88]	C00025	L-Glutamate	0.58636
K00094	galactitol-1-phosphate 5-dehydrogenase [EC:1.1.1.251]	K02773	PTS system, galactitol-specific IIA component [EC:2.7.1.69]	C06311	Galactitol 1-phosphate	0.586304
K13015	UDP-N-acetyl-D-glucosamine dehydrogenase [EC:1.1.1.136]	K13020	UDP-N-acetyl-2-amino-2-deoxyglucuronate dehydrogenase [EC:1.1.1.335]	C04573	UDP-N-acetyl-2-amino-2-deoxy-D-glucuronate	0.58606
K00174	2-oxoglutarate ferredoxin oxidoreductase subunit alpha [EC:1.2.7.3]	K01847	methylmalonyl-CoA mutase [EC:5.4.99.2]	C00091	Succinyl-CoA	0.585957
K01885	glutamyl-tRNA synthetase [EC:6.1.1.17]	K15371	glutamate dehydrogenase [EC:1.4.1.2]	C00025	L-Glutamate	0.585651
K00187	2-oxoisovalerate ferredoxin oxidoreductase, beta subunit [EC:1.2.7.7]	K00253	isovaleryl-CoA dehydrogenase [EC:1.3.8.4]	C02939	3-Methylbutanoyl-CoA	0.585601
K00171	pyruvate ferredoxin oxidoreductase, delta subunit [EC:1.2.7.1]	K00194	acetyl-CoA decarbonylase/synthase complex subunit delta [EC:2.1.1.245]	C00024	Acetyl-CoA	0.585426
K01626	3-deoxy-7-phosphoheptulonate synthase [EC:2.5.1.54]	K13829	shikimate kinase / 3-dehydroquinate synthase [EC:2.7.1.71 4.2.3.4]	C04691	2-Dehydro-3-deoxy-D-arabino-heptonate 7-phosphate	0.585286
K00169	pyruvate ferredoxin oxidoreductase, alpha subunit [EC:1.2.7.1]	K10977	methanogen homocitrate synthase [EC:2.3.3.14 2.3.3.-]	C00024	Acetyl-CoA	0.585174
K00844	hexokinase [EC:2.7.1.1]	K02564	glucosamine-6-phosphate deaminase [EC:3.5.99.6]	C00352	D-Glucosamine 6-phosphate	0.585029
K00169	pyruvate ferredoxin oxidoreductase, alpha subunit [EC:1.2.7.1]	K16845	(2R)-sulfolactate sulfo-lyase subunit alpha [EC:4.4.1.24]	C00022	Pyruvate	0.584911
K00918	ADP-dependent phosphofructokinase/glucokinase [EC:2.7.1.146 2.7.1.147]	K08094	6-phospho-3-hexuloisomerase [EC:5.3.1.27]	C05345	beta-D-Fructose 6-phosphate	0.584812
K00285	D-amino-acid dehydrogenase [EC:1.4.99.1]	K00832	aromatic-amino-acid transaminase [EC:2.6.1.57]	C00166	Phenylpyruvate	0.584775
K00600	glycine hydroxymethyltransferase [EC:2.1.2.1]	K13990	glutamate formiminotransferase / formiminotetrahydrofolate cyclodeaminase [EC:2.1.2.5 4.3.1.4]	C00101	Tetrahydrofolate	0.58463
K03041	DNA-directed RNA polymerase subunit A' [EC:2.7.7.6]	K03639	molybdenum cofactor biosynthesis protein	C00044	GTP	0.584552
K00262	glutamate dehydrogenase (NADP+) [EC:1.4.1.4]	K01948	carbamoyl-phosphate synthase (ammonia) [EC:6.3.4.16]	C00014	Ammonia	0.584377
K00248	butyryl-CoA dehydrogenase [EC:1.3.8.1]	K01896	medium-chain acyl-CoA synthetase [EC:6.2.1.2]	C00136	Butanoyl-CoA	0.584
K00015	glyoxylate reductase [EC:1.1.1.26]	K11473	glycolate oxidase iron-sulfur subunit	C00048	Glyoxylate	0.583947
K00656	formate C-acetyltransferase [EC:2.3.1.54]	K01026	propionate CoA-transferase [EC:2.8.3.1]	C00024	Acetyl-CoA	0.583716
K00656	formate C-acetyltransferase [EC:2.3.1.54]	K01026	propionate CoA-transferase [EC:2.8.3.1]	C00100	Propanoyl-CoA	0.583716
K01571	oxaloacetate decarboxylase, alpha subunit [EC:4.1.1.3]	K01959	pyruvate carboxylase subunit A [EC:6.4.1.1]	C00036	Oxaloacetate	0.583615
K00171	pyruvate ferredoxin oxidoreductase, delta subunit [EC:1.2.7.1]	K01571	oxaloacetate decarboxylase, alpha subunit [EC:4.1.1.3]	C00022	Pyruvate	0.583608
K00261	glutamate dehydrogenase (NAD(P)+) [EC:1.4.1.3]	K00264	glutamate synthase (NADPH/NADH) [EC:1.4.1.13 1.4.1.14]	C00025	L-Glutamate	0.583575
K00261	glutamate dehydrogenase (NAD(P)+) [EC:1.4.1.3]	K00264	glutamate synthase (NADPH/NADH) [EC:1.4.1.13 1.4.1.14]	C00026	2-Oxoglutarate	0.583575
K01622	fructose 1,6-bisphosphate aldolase/phosphatase [EC:4.1.2.13 3.1.3.11]	K05879	dihydroxyacetone kinase, C-terminal domain [EC:2.7.1.-]	C00111	Glycerone phosphate	0.583357
K00252	glutaryl-CoA dehydrogenase [EC:1.3.8.6]	K00680	undefined	C00527	Glutaryl-CoA	0.583231
K03053	DNA-directed RNA polymerase subunit H [EC:2.7.7.6]	K06928	nucleoside-triphosphatase THEP1 [EC:3.6.1.15]	C00002	ATP	0.583034
K03059	DNA-directed RNA polymerase subunit P [EC:2.7.7.6]	K03639	molybdenum cofactor biosynthesis protein	C00044	GTP	0.582905
K00527	ribonucleoside-triphosphate reductase [EC:1.17.4.2]	K02323	DNA polymerase II small subunit [EC:2.7.7.7]	C00131	dATP	0.582808
K00527	ribonucleoside-triphosphate reductase [EC:1.17.4.2]	K02323	DNA polymerase II small subunit [EC:2.7.7.7]	C00286	dGTP	0.582808
K00527	ribonucleoside-triphosphate reductase [EC:1.17.4.2]	K02323	DNA polymerase II small subunit [EC:2.7.7.7]	C00458	dCTP	0.582808
K00680	undefined	K01905	acetyl-CoA synthetase (ADP-forming) [EC:6.2.1.13]	C00024	Acetyl-CoA	0.582638
K00128	aldehyde dehydrogenase (NAD+) [EC:1.2.1.3]	K04103	indolepyruvate decarboxylase [EC:4.1.1.74]	C00637	Indole-3-acetaldehyde	0.582496
K00260	glutamate dehydrogenase [EC:1.4.1.2]	K02437	glycine cleavage system H protein	C00014	Ammonia	0.582467
K02770	PTS system, fructose-specific IIC component	K15922	alpha-glucosidase [EC:3.2.1.20]	C00095	D-Fructose	0.582427
K00156	pyruvate dehydrogenase (quinone) [EC:1.2.5.1]	K07248	lactaldehyde dehydrogenase / glycolaldehyde dehydrogenase [EC:1.2.1.22 1.2.1.21]	C00022	Pyruvate	0.582233
K00169	pyruvate ferredoxin oxidoreductase, alpha subunit [EC:1.2.7.1]	K00627	pyruvate dehydrogenase E2 component (dihydrolipoamide acetyltransferase) [EC:2.3.1.12]	C00024	Acetyl-CoA	0.582216
K00186	2-oxoisovalerate ferredoxin oxidoreductase, alpha subunit [EC:1.2.7.7]	K00253	isovaleryl-CoA dehydrogenase [EC:1.3.8.4]	C02939	3-Methylbutanoyl-CoA	0.582018
K00171	pyruvate ferredoxin oxidoreductase, delta subunit [EC:1.2.7.1]	K00197	acetyl-CoA decarbonylase/synthase complex subunit gamma [EC:2.1.1.245]	C00024	Acetyl-CoA	0.581964
K00033	6-phosphogluconate dehydrogenase [EC:1.1.1.44]	K14652	3,4-dihydroxy 2-butanone 4-phosphate synthase / GTP cyclohydrolase II [EC:4.1.99.12 3.5.4.25]	C00199	D-Ribulose 5-phosphate	0.581869
K00161	pyruvate dehydrogenase E1 component subunit alpha [EC:1.2.4.1]	K00171	pyruvate ferredoxin oxidoreductase, delta subunit [EC:1.2.7.1]	C00022	Pyruvate	0.581855
K00244	fumarate reductase flavoprotein subunit [EC:1.3.5.4]	K10125	two-component system, NtrC family, C4-dicarboxylate transport sensor histidine kinase DctB [EC:2.7.13.3]	C00042	Succinate	0.58184
K00197	acetyl-CoA decarbonylase/synthase complex subunit gamma [EC:2.1.1.245]	K00579	tetrahydromethanopterin S-methyltransferase subunit C [EC:2.1.1.86]	C01217	5,6,7,8-Tetrahydromethanopterin	0.581424
K00197	acetyl-CoA decarbonylase/synthase complex subunit gamma [EC:2.1.1.245]	K00579	tetrahydromethanopterin S-methyltransferase subunit C [EC:2.1.1.86]	C04488	5-Methyl-5,6,7,8-tetrahydromethanopterin	0.581424
K00702	cellobiose phosphorylase [EC:2.4.1.20]	K00975	glucose-1-phosphate adenylyltransferase [EC:2.7.7.27]	C00103	D-Glucose 1-phosphate	0.581421
K16951	anaerobic sulfite reductase subunit B	K17217	cystathionine gamma-lyase / homocysteine desulfhydrase [EC:4.4.1.1 4.4.1.2]	C00283	Hydrogen sulfide	0.581342
K00194	acetyl-CoA decarbonylase/synthase complex subunit delta [EC:2.1.1.245]	K00320	5,10-methylenetetrahydromethanopterin reductase [EC:1.5.98.2]	C04488	5-Methyl-5,6,7,8-tetrahydromethanopterin	0.580985
K00647	3-oxoacyl-[acyl-carrier-protein] synthase I [EC:2.3.1.41]	K02371	enoyl-[acyl-carrier protein] reductase II [EC:1.3.1.-]	C05223	Dodecanoyl-[acyl-carrier protein]	0.580924
K00647	3-oxoacyl-[acyl-carrier-protein] synthase I [EC:2.3.1.41]	K02371	enoyl-[acyl-carrier protein] reductase II [EC:1.3.1.-]	C05745	Butyryl-[acp]	0.580924
K00647	3-oxoacyl-[acyl-carrier-protein] synthase I [EC:2.3.1.41]	K02371	enoyl-[acyl-carrier protein] reductase II [EC:1.3.1.-]	C05749	Hexanoyl-[acp]	0.580924
K00647	3-oxoacyl-[acyl-carrier-protein] synthase I [EC:2.3.1.41]	K02371	enoyl-[acyl-carrier protein] reductase II [EC:1.3.1.-]	C05752	Octanoyl-[acp]	0.580924
K00647	3-oxoacyl-[acyl-carrier-protein] synthase I [EC:2.3.1.41]	K02371	enoyl-[acyl-carrier protein] reductase II [EC:1.3.1.-]	C05755	Decanoyl-[acp]	0.580924
K00647	3-oxoacyl-[acyl-carrier-protein] synthase I [EC:2.3.1.41]	K02371	enoyl-[acyl-carrier protein] reductase II [EC:1.3.1.-]	C05761	Tetradecanoyl-[acp]	0.580924
K00647	3-oxoacyl-[acyl-carrier-protein] synthase I [EC:2.3.1.41]	K02371	enoyl-[acyl-carrier protein] reductase II [EC:1.3.1.-]	C05764	Hexadecanoyl-[acp]	0.580924
K00400	methyl coenzyme M reductase system, component A2	K03388	heterodisulfide reductase subunit A [EC:1.8.98.1]	C04628	Coenzyme B	0.58083
K00400	methyl coenzyme M reductase system, component A2	K03388	heterodisulfide reductase subunit A [EC:1.8.98.1]	C04832	Coenzyme M 7-mercaptoheptanoylthreonine-phosphate heterodisulfide	0.58083
K02777	PTS system, glucose-specific IIA component [EC:2.7.1.69]	K15922	alpha-glucosidase [EC:3.2.1.20]	C00031	D-Glucose	0.580747
K02361	isochorismate synthase [EC:5.4.4.2]	K04516	chorismate mutase [EC:5.4.99.5]	C00251	Chorismate	0.580522
K00246	fumarate reductase subunit C	K10125	two-component system, NtrC family, C4-dicarboxylate transport sensor histidine kinase DctB [EC:2.7.13.3]	C00042	Succinate	0.580413
K00171	pyruvate ferredoxin oxidoreductase, delta subunit [EC:1.2.7.1]	K15024	putative phosphotransacetylase [EC:2.3.1.8]	C00024	Acetyl-CoA	0.580396
K00171	pyruvate ferredoxin oxidoreductase, delta subunit [EC:1.2.7.1]	K15024	putative phosphotransacetylase [EC:2.3.1.8]	C00100	Propanoyl-CoA	0.580396
K00579	tetrahydromethanopterin S-methyltransferase subunit C [EC:2.1.1.86]	K03389	heterodisulfide reductase subunit B [EC:1.8.98.1]	C03576	2-Mercaptoethanesulfonate	0.580316
K00171	pyruvate ferredoxin oxidoreductase, delta subunit [EC:1.2.7.1]	K01006	pyruvate, orthophosphate dikinase [EC:2.7.9.1]	C00022	Pyruvate	0.580259
K00042	2-hydroxy-3-oxopropionate reductase [EC:1.1.1.60]	K12972	gyoxylate/hydroxypyruvate reductase A [EC:1.1.1.79 1.1.1.81]	C00258	D-Glycerate	0.580243
K01961	acetyl-CoA carboxylase, biotin carboxylase subunit [EC:6.4.1.2 6.3.4.14]	K04073	acetaldehyde dehydrogenase [EC:1.2.1.10]	C00024	Acetyl-CoA	0.580241
K00400	methyl coenzyme M reductase system, component A2	K03390	heterodisulfide reductase subunit C [EC:1.8.98.1]	C04628	Coenzyme B	0.580171
K00400	methyl coenzyme M reductase system, component A2	K03390	heterodisulfide reductase subunit C [EC:1.8.98.1]	C04832	Coenzyme M 7-mercaptoheptanoylthreonine-phosphate heterodisulfide	0.580171
K01596	phosphoenolpyruvate carboxykinase (GTP) [EC:4.1.1.32]	K01644	citrate lyase subunit beta / citryl-CoA lyase [EC:4.1.3.6 4.1.3.34]	C00036	Oxaloacetate	0.580162
K00169	pyruvate ferredoxin oxidoreductase, alpha subunit [EC:1.2.7.1]	K01959	pyruvate carboxylase subunit A [EC:6.4.1.1]	C00022	Pyruvate	0.580025
K00647	3-oxoacyl-[acyl-carrier-protein] synthase I [EC:2.3.1.41]	K00667	fatty acid synthase subunit alpha, fungi type [EC:2.3.1.86]	C05744	Acetoacetyl-[acp]	0.579971
K00647	3-oxoacyl-[acyl-carrier-protein] synthase I [EC:2.3.1.41]	K00667	fatty acid synthase subunit alpha, fungi type [EC:2.3.1.86]	C05746	3-Oxohexanoyl-[acp]	0.579971
K00647	3-oxoacyl-[acyl-carrier-protein] synthase I [EC:2.3.1.41]	K00667	fatty acid synthase subunit alpha, fungi type [EC:2.3.1.86]	C05750	3-Oxooctanoyl-[acp]	0.579971
K00647	3-oxoacyl-[acyl-carrier-protein] synthase I [EC:2.3.1.41]	K00667	fatty acid synthase subunit alpha, fungi type [EC:2.3.1.86]	C05753	3-Oxodecanoyl-[acp]	0.579971
K00647	3-oxoacyl-[acyl-carrier-protein] synthase I [EC:2.3.1.41]	K00667	fatty acid synthase subunit alpha, fungi type [EC:2.3.1.86]	C05756	3-Oxododecanoyl-[acp]	0.579971
K00647	3-oxoacyl-[acyl-carrier-protein] synthase I [EC:2.3.1.41]	K00667	fatty acid synthase subunit alpha, fungi type [EC:2.3.1.86]	C05759	3-Oxotetradecanoyl-[acp]	0.579971
K00647	3-oxoacyl-[acyl-carrier-protein] synthase I [EC:2.3.1.41]	K00667	fatty acid synthase subunit alpha, fungi type [EC:2.3.1.86]	C05762	3-Oxohexadecanoyl-[acp]	0.579971
K03050	DNA-directed RNA polymerase subunit E" [EC:2.7.7.6]	K06928	nucleoside-triphosphatase THEP1 [EC:3.6.1.15]	C00002	ATP	0.579867
K03390	heterodisulfide reductase subunit C [EC:1.8.98.1]	K03421	methyl-coenzyme M reductase subunit C	C04628	Coenzyme B	0.579832
K03390	heterodisulfide reductase subunit C [EC:1.8.98.1]	K03421	methyl-coenzyme M reductase subunit C	C04832	Coenzyme M 7-mercaptoheptanoylthreonine-phosphate heterodisulfide	0.579832
K08324	succinate-semialdehyde dehydrogenase [EC:1.2.1.16 1.2.1.24]	K10125	two-component system, NtrC family, C4-dicarboxylate transport sensor histidine kinase DctB [EC:2.7.13.3]	C00042	Succinate	0.579478
K00172	pyruvate ferredoxin oxidoreductase, gamma subunit [EC:1.2.7.1]	K00627	pyruvate dehydrogenase E2 component (dihydrolipoamide acetyltransferase) [EC:2.3.1.12]	C00024	Acetyl-CoA	0.579475
K00580	tetrahydromethanopterin S-methyltransferase subunit D [EC:2.1.1.86]	K03389	heterodisulfide reductase subunit B [EC:1.8.98.1]	C03576	2-Mercaptoethanesulfonate	0.57947
K01006	pyruvate, orthophosphate dikinase [EC:2.7.9.1]	K16846	(2R)-sulfolactate sulfo-lyase subunit beta [EC:4.4.1.24]	C00022	Pyruvate	0.579418
K02769	PTS system, fructose-specific IIB component [EC:2.7.1.69]	K15922	alpha-glucosidase [EC:3.2.1.20]	C00095	D-Fructose	0.579299
K00024	malate dehydrogenase [EC:1.1.1.37]	K01572	oxaloacetate decarboxylase, beta subunit [EC:4.1.1.3]	C00036	Oxaloacetate	0.579116
K00172	pyruvate ferredoxin oxidoreductase, gamma subunit [EC:1.2.7.1]	K17217	cystathionine gamma-lyase / homocysteine desulfhydrase [EC:4.4.1.1 4.4.1.2]	C00109	2-Oxobutanoate	0.5791
K00584	tetrahydromethanopterin S-methyltransferase subunit H [EC:2.1.1.86]	K03389	heterodisulfide reductase subunit B [EC:1.8.98.1]	C03576	2-Mercaptoethanesulfonate	0.579096
K00658	2-oxoglutarate dehydrogenase E2 component (dihydrolipoamide succinyltransferase) [EC:2.3.1.61]	K01847	methylmalonyl-CoA mutase [EC:5.4.99.2]	C00091	Succinyl-CoA	0.579
K00577	tetrahydromethanopterin S-methyltransferase subunit A [EC:2.1.1.86]	K03389	heterodisulfide reductase subunit B [EC:1.8.98.1]	C03576	2-Mercaptoethanesulfonate	0.578814
K00264	glutamate synthase (NADPH/NADH) [EC:1.4.1.13 1.4.1.14]	K00294	1-pyrroline-5-carboxylate dehydrogenase [EC:1.2.1.88]	C00025	L-Glutamate	0.578769
K00262	glutamate dehydrogenase (NADP+) [EC:1.4.1.4]	K13990	glutamate formiminotransferase / formiminotetrahydrofolate cyclodeaminase [EC:2.1.2.5 4.3.1.4]	C00025	L-Glutamate	0.578612
K00009	mannitol-1-phosphate 5-dehydrogenase [EC:1.1.1.17]	K00844	hexokinase [EC:2.7.1.1]	C05345	beta-D-Fructose 6-phosphate	0.578592
K00068	sorbitol-6-phosphate 2-dehydrogenase [EC:1.1.1.140]	K02446	fructose-1,6-bisphosphatase II [EC:3.1.3.11]	C05345	beta-D-Fructose 6-phosphate	0.578567
K12660	2-dehydro-3-deoxy-L-rhamnonate aldolase [EC:4.1.2.53]	K12661	L-rhamnonate dehydratase [EC:4.2.1.90]	C03979	2-Dehydro-3-deoxy-L-rhamnonate	0.578446
K01182	oligo-1,6-glucosidase [EC:3.2.1.10]	K17315	glucose/mannose transport system substrate-binding protein	C00031	D-Glucose	0.578369
K00940	nucleoside-diphosphate kinase [EC:2.7.4.6]	K01768	adenylate cyclase [EC:4.6.1.1]	C00002	ATP	0.578345
K00940	nucleoside-diphosphate kinase [EC:2.7.4.6]	K01768	adenylate cyclase [EC:4.6.1.1]	C00044	GTP	0.578345
K01424	L-asparaginase [EC:3.5.1.1]	K01580	glutamate decarboxylase [EC:4.1.1.15]	C00049	L-Aspartate	0.578283
K00702	cellobiose phosphorylase [EC:2.4.1.20]	K16153	phosphorylase / glycogen(starch) synthase [EC:2.4.1.1 2.4.1.11]	C00103	D-Glucose 1-phosphate	0.578243
K00832	aromatic-amino-acid transaminase [EC:2.6.1.57]	K03782	catalase-peroxidase [EC:1.11.1.21]	C00079	L-Phenylalanine	0.578205
K00177	2-oxoglutarate ferredoxin oxidoreductase subunit gamma [EC:1.2.7.3]	K18118	succinyl-CoA:acetate CoA-transferase [EC:2.8.3.18]	C00091	Succinyl-CoA	0.578176
K01659	2-methylcitrate synthase [EC:2.3.3.5]	K01720	2-methylcitrate dehydratase [EC:4.2.1.79]	C02225	2-Methylcitrate	0.578133
K00200	formylmethanofuran dehydrogenase subunit A [EC:1.2.99.5]	K03518	carbon-monoxide dehydrogenase small subunit [EC:1.2.99.2]	C00011	CO2	0.578007
K00197	acetyl-CoA decarbonylase/synthase complex subunit gamma [EC:2.1.1.245]	K00198	carbon-monoxide dehydrogenase catalytic subunit [EC:1.2.99.2 1.2.7.4]	C00237	CO	0.577943
K00757	uridine phosphorylase [EC:2.4.2.3]	K08693	3'-nucleotidase [EC:3.1.3.6]	C00299	Uridine	0.577801
K00201	formylmethanofuran dehydrogenase subunit B [EC:1.2.99.5]	K03518	carbon-monoxide dehydrogenase small subunit [EC:1.2.99.2]	C00011	CO2	0.577715
K00202	formylmethanofuran dehydrogenase subunit C [EC:1.2.99.5]	K03518	carbon-monoxide dehydrogenase small subunit [EC:1.2.99.2]	C00011	CO2	0.577672
K01792	glucose-6-phosphate 1-epimerase [EC:5.1.3.15]	K02790	PTS system, maltose and glucose-specific IIB component [EC:2.7.1.69]	C00668	alpha-D-Glucose 6-phosphate	0.577655
K01792	glucose-6-phosphate 1-epimerase [EC:5.1.3.15]	K02791	PTS system, maltose and glucose-specific IIC component	C00668	alpha-D-Glucose 6-phosphate	0.577655
K03045	DNA-directed RNA polymerase subunit B" [EC:2.7.7.6]	K06928	nucleoside-triphosphatase THEP1 [EC:3.6.1.15]	C00002	ATP	0.577517
K00399	methyl-coenzyme M reductase alpha subunit [EC:2.8.4.1]	K03388	heterodisulfide reductase subunit A [EC:1.8.98.1]	C04628	Coenzyme B	0.577256
K00399	methyl-coenzyme M reductase alpha subunit [EC:2.8.4.1]	K03388	heterodisulfide reductase subunit A [EC:1.8.98.1]	C04832	Coenzyme M 7-mercaptoheptanoylthreonine-phosphate heterodisulfide	0.577256
K07250	4-aminobutyrate aminotransferase / (S)-3-amino-2-methylpropionate transaminase [EC:2.6.1.19 2.6.1.22]	K18120	4-hydroxybutyrate dehydrogenase [EC:1.1.1.61]	C00232	Succinate semialdehyde	0.577231
K00171	pyruvate ferredoxin oxidoreductase, delta subunit [EC:1.2.7.1]	K01958	pyruvate carboxylase [EC:6.4.1.1]	C00022	Pyruvate	0.577167
K01622	fructose 1,6-bisphosphate aldolase/phosphatase [EC:4.1.2.13 3.1.3.11]	K01803	triosephosphate isomerase (TIM) [EC:5.3.1.1]	C00111	Glycerone phosphate	0.577108
K01622	fructose 1,6-bisphosphate aldolase/phosphatase [EC:4.1.2.13 3.1.3.11]	K01803	triosephosphate isomerase (TIM) [EC:5.3.1.1]	C00118	D-Glyceraldehyde 3-phosphate	0.577108
K00824	D-alanine transaminase [EC:2.6.1.21]	K17899	D-ornithine 4,5-aminomutase subunit alpha [EC:5.4.3.5]	C00515	D-Ornithine	0.577102
K00016	L-lactate dehydrogenase [EC:1.1.1.27]	K11358	aspartate aminotransferase [EC:2.6.1.1]	C00957	Mercaptopyruvate	0.576975
K00322	NAD(P) transhydrogenase [EC:1.6.1.1]	K18153	NAD+ glycohydrolase [EC:3.2.2.5]	C00003	NAD+	0.576927
K00140	malonate-semialdehyde dehydrogenase (acetylating) / methylmalonate-semialdehyde dehydrogenase [EC:1.2.1.18 1.2.1.27]	K01026	propionate CoA-transferase [EC:2.8.3.1]	C00024	Acetyl-CoA	0.576744
K00140	malonate-semialdehyde dehydrogenase (acetylating) / methylmalonate-semialdehyde dehydrogenase [EC:1.2.1.18 1.2.1.27]	K01026	propionate CoA-transferase [EC:2.8.3.1]	C00100	Propanoyl-CoA	0.576744
K09018	pyrimidine oxygenase [EC:1.14.99.46]	K17723	dihydropyrimidine dehydrogenase (NAD+) subunit PreA [EC:1.3.1.1]	C00106	Uracil	0.576676
K03518	carbon-monoxide dehydrogenase small subunit [EC:1.2.99.2]	K11260	4Fe-4S ferredoxin	C00011	CO2	0.57654
K02509	2-oxo-hept-3-ene-1,7-dioate hydratase [EC:4.2.1.-]	K05921	5-oxopent-3-ene-1,2,5-tricarboxylate decarboxylase / 2-hydroxyhepta-2,4-diene-1,7-dioate isomerase [EC:4.1.1.68 5.3.3.-]	C03063	2-Oxohept-3-enedioate	0.576527
K02509	2-oxo-hept-3-ene-1,7-dioate hydratase [EC:4.2.1.-]	K05921	5-oxopent-3-ene-1,2,5-tricarboxylate decarboxylase / 2-hydroxyhepta-2,4-diene-1,7-dioate isomerase [EC:4.1.1.68 5.3.3.-]	C05600	2-Hydroxyhepta-2,4-dienedioate	0.576527
K03049	DNA-directed RNA polymerase subunit E' [EC:2.7.7.6]	K06928	nucleoside-triphosphatase THEP1 [EC:3.6.1.15]	C00002	ATP	0.576481
K00281	glycine dehydrogenase [EC:1.4.4.2]	K01620	threonine aldolase [EC:4.1.2.5]	C00037	Glycine	0.576415
K00162	pyruvate dehydrogenase E1 component subunit beta [EC:1.2.4.1]	K00171	pyruvate ferredoxin oxidoreductase, delta subunit [EC:1.2.7.1]	C00022	Pyruvate	0.576401
K03055	DNA-directed RNA polymerase subunit K [EC:2.7.7.6]	K07816	putative GTP pyrophosphokinase [EC:2.7.6.5]	C00044	GTP	0.576376
K00125	formate dehydrogenase, beta subunit [EC:1.2.1.2]	K03518	carbon-monoxide dehydrogenase small subunit [EC:1.2.99.2]	C00011	CO2	0.57615
K03058	DNA-directed RNA polymerase subunit N [EC:2.7.7.6]	K06928	nucleoside-triphosphatase THEP1 [EC:3.6.1.15]	C00002	ATP	0.576093
K00578	tetrahydromethanopterin S-methyltransferase subunit B [EC:2.1.1.86]	K03389	heterodisulfide reductase subunit B [EC:1.8.98.1]	C03576	2-Mercaptoethanesulfonate	0.576021
K04091	alkanesulfonate monooxygenase [EC:1.14.14.5]	K16951	anaerobic sulfite reductase subunit B	C00094	Sulfite	0.576007
K00581	tetrahydromethanopterin S-methyltransferase subunit E [EC:2.1.1.86]	K03389	heterodisulfide reductase subunit B [EC:1.8.98.1]	C03576	2-Mercaptoethanesulfonate	0.575914
K00615	transketolase [EC:2.2.1.1]	K13853	3-deoxy-7-phosphoheptulonate synthase / chorismate mutase [EC:2.5.1.54 5.4.99.5]	C00279	D-Erythrose 4-phosphate	0.575847
K01630	2-dehydro-3-deoxyglucarate aldolase [EC:4.1.2.20]	K01816	hydroxypyruvate isomerase [EC:5.3.1.22]	C01146	2-Hydroxy-3-oxopropanoate	0.575809
K01487	guanine deaminase [EC:3.5.4.3]	K13483	xanthine dehydrogenase YagT iron-sulfur-binding subunit	C00385	Xanthine	0.575715
K00172	pyruvate ferredoxin oxidoreductase, gamma subunit [EC:1.2.7.1]	K16845	(2R)-sulfolactate sulfo-lyase subunit alpha [EC:4.4.1.24]	C00022	Pyruvate	0.575649
K00203	formylmethanofuran dehydrogenase subunit D [EC:1.2.99.5]	K03518	carbon-monoxide dehydrogenase small subunit [EC:1.2.99.2]	C00011	CO2	0.575491
K00285	D-amino-acid dehydrogenase [EC:1.4.99.1]	K00457	4-hydroxyphenylpyruvate dioxygenase [EC:1.13.11.27]	C00166	Phenylpyruvate	0.575467
K00123	formate dehydrogenase major subunit [EC:1.2.1.2]	K11261	formylmethanofuran dehydrogenase subunit E [EC:1.2.99.5]	C00011	CO2	0.575333
K00123	formate dehydrogenase major subunit [EC:1.2.1.2]	K11261	formylmethanofuran dehydrogenase subunit E [EC:1.2.99.5]	C00058	Formate	0.575333
K00204	4Fe-4S ferredoxin	K03518	carbon-monoxide dehydrogenase small subunit [EC:1.2.99.2]	C00011	CO2	0.575275
K00643	5-aminolevulinate synthase [EC:2.3.1.37]	K01620	threonine aldolase [EC:4.1.2.5]	C00037	Glycine	0.575275
K00368	nitrite reductase (NO-forming) [EC:1.7.2.1]	K00373	nitrate reductase delta subunit	C00088	Nitrite	0.57503
K04092	chorismate mutase [EC:5.4.99.5]	K13497	anthranilate synthase/phosphoribosyltransferase [EC:4.1.3.27 2.4.2.18]	C00251	Chorismate	0.574934
K00128	aldehyde dehydrogenase (NAD+) [EC:1.2.1.3]	K00613	glycine amidinotransferase [EC:2.1.4.1]	C00334	4-Aminobutanoate	0.574886
K00615	transketolase [EC:2.2.1.1]	K00918	ADP-dependent phosphofructokinase/glucokinase [EC:2.7.1.146 2.7.1.147]	C05345	beta-D-Fructose 6-phosphate	0.574698
K09759	nondiscriminating aspartyl-tRNA synthetase [EC:6.1.1.23]	K11358	aspartate aminotransferase [EC:2.6.1.1]	C00049	L-Aspartate	0.574519
K00140	malonate-semialdehyde dehydrogenase (acetylating) / methylmalonate-semialdehyde dehydrogenase [EC:1.2.1.18 1.2.1.27]	K00249	acyl-CoA dehydrogenase [EC:1.3.8.7]	C00100	Propanoyl-CoA	0.574198
K03044	DNA-directed RNA polymerase subunit B' [EC:2.7.7.6]	K06928	nucleoside-triphosphatase THEP1 [EC:3.6.1.15]	C00002	ATP	0.574085
K00402	methyl-coenzyme M reductase gamma subunit [EC:2.8.4.1]	K03388	heterodisulfide reductase subunit A [EC:1.8.98.1]	C04628	Coenzyme B	0.574
K00402	methyl-coenzyme M reductase gamma subunit [EC:2.8.4.1]	K03388	heterodisulfide reductase subunit A [EC:1.8.98.1]	C04832	Coenzyme M 7-mercaptoheptanoylthreonine-phosphate heterodisulfide	0.574
K00366	ferredoxin-nitrite reductase [EC:1.7.7.1]	K00372	assimilatory nitrate reductase catalytic subunit [EC:1.7.99.4]	C00088	Nitrite	0.573965
K00754	undefined	K16011	mannose-1-phosphate guanylyltransferase / mannose-6-phosphate isomerase [EC:2.7.7.13 5.3.1.8]	C00096	GDP-mannose	0.57396
K00170	pyruvate ferredoxin oxidoreductase, beta subunit [EC:1.2.7.1]	K16845	(2R)-sulfolactate sulfo-lyase subunit alpha [EC:4.4.1.24]	C00022	Pyruvate	0.573846
K00830	alanine-glyoxylate transaminase / serine-glyoxylate transaminase / serine-pyruvate transaminase [EC:2.6.1.44 2.6.1.45 2.6.1.51]	K01875	seryl-tRNA synthetase [EC:6.1.1.11]	C00065	L-Serine	0.573789
K03056	DNA-directed RNA polymerase subunit L [EC:2.7.7.6]	K07816	putative GTP pyrophosphokinase [EC:2.7.6.5]	C00044	GTP	0.573658
K00194	acetyl-CoA decarbonylase/synthase complex subunit delta [EC:2.1.1.245]	K13812	bifunctional enzyme Fae/Hps [EC:4.3.-.- 4.1.2.43]	C01217	5,6,7,8-Tetrahydromethanopterin	0.573647
K00249	acyl-CoA dehydrogenase [EC:1.3.8.7]	K01969	3-methylcrotonyl-CoA carboxylase beta subunit [EC:6.4.1.4]	C03069	3-Methylcrotonyl-CoA	0.573581
K02594	homocitrate synthase NifV [EC:2.3.3.14]	K04072	acetaldehyde dehydrogenase / alcohol dehydrogenase [EC:1.2.1.10 1.1.1.1]	C00024	Acetyl-CoA	0.573537
K00169	pyruvate ferredoxin oxidoreductase, alpha subunit [EC:1.2.7.1]	K00824	D-alanine transaminase [EC:2.6.1.21]	C00022	Pyruvate	0.573375
K03051	DNA-directed RNA polymerase subunit F [EC:2.7.7.6]	K07816	putative GTP pyrophosphokinase [EC:2.7.6.5]	C00044	GTP	0.573368
K00024	malate dehydrogenase [EC:1.1.1.37]	K16843	(S)-sulfolactate dehydrogenase [EC:1.1.1.310]	C05528	3-Sulfopyruvate	0.573233
K00656	formate C-acetyltransferase [EC:2.3.1.54]	K13922	propionaldehyde dehydrogenase	C00100	Propanoyl-CoA	0.573169
K00169	pyruvate ferredoxin oxidoreductase, alpha subunit [EC:1.2.7.1]	K00194	acetyl-CoA decarbonylase/synthase complex subunit delta [EC:2.1.1.245]	C00024	Acetyl-CoA	0.573095
K03058	DNA-directed RNA polymerase subunit N [EC:2.7.7.6]	K07816	putative GTP pyrophosphokinase [EC:2.7.6.5]	C00044	GTP	0.573089
K00194	acetyl-CoA decarbonylase/synthase complex subunit delta [EC:2.1.1.245]	K00577	tetrahydromethanopterin S-methyltransferase subunit A [EC:2.1.1.86]	C01217	5,6,7,8-Tetrahydromethanopterin	0.573028
K00194	acetyl-CoA decarbonylase/synthase complex subunit delta [EC:2.1.1.245]	K00577	tetrahydromethanopterin S-methyltransferase subunit A [EC:2.1.1.86]	C04488	5-Methyl-5,6,7,8-tetrahydromethanopterin	0.573028
K01026	propionate CoA-transferase [EC:2.8.3.1]	K13922	propionaldehyde dehydrogenase	C00100	Propanoyl-CoA	0.572997
K01659	2-methylcitrate synthase [EC:2.3.3.5]	K01908	propionyl-CoA synthetase [EC:6.2.1.17]	C00100	Propanoyl-CoA	0.572982
K00249	acyl-CoA dehydrogenase [EC:1.3.8.7]	K09699	2-oxoisovalerate dehydrogenase E2 component (dihydrolipoyl transacylase) [EC:2.3.1.168]	C00630	2-Methylpropanoyl-CoA	0.572882
K00249	acyl-CoA dehydrogenase [EC:1.3.8.7]	K09699	2-oxoisovalerate dehydrogenase E2 component (dihydrolipoyl transacylase) [EC:2.3.1.168]	C02939	3-Methylbutanoyl-CoA	0.572882
K00249	acyl-CoA dehydrogenase [EC:1.3.8.7]	K09699	2-oxoisovalerate dehydrogenase E2 component (dihydrolipoyl transacylase) [EC:2.3.1.168]	C15980	(S)-2-Methylbutanoyl-CoA	0.572882
K00286	pyrroline-5-carboxylate reductase [EC:1.5.1.2]	K13821	proline dehydrogenase / delta 1-pyrroline-5-carboxylate dehydrogenase [EC:1.5.5.2 1.2.1.88]	C03912	(S)-1-Pyrroline-5-carboxylate	0.572804
K01028	3-oxoacid CoA-transferase subunit A [EC:2.8.3.5]	K01907	acetoacetyl-CoA synthetase [EC:6.2.1.16]	C00164	Acetoacetate	0.572746
K00401	methyl-coenzyme M reductase beta subunit [EC:2.8.4.1]	K03388	heterodisulfide reductase subunit A [EC:1.8.98.1]	C04628	Coenzyme B	0.572512
K00401	methyl-coenzyme M reductase beta subunit [EC:2.8.4.1]	K03388	heterodisulfide reductase subunit A [EC:1.8.98.1]	C04832	Coenzyme M 7-mercaptoheptanoylthreonine-phosphate heterodisulfide	0.572512
K00813	aspartate aminotransferase [EC:2.6.1.1]	K01011	thiosulfate/3-mercaptopyruvate sulfurtransferase [EC:2.8.1.1 2.8.1.2]	C00957	Mercaptopyruvate	0.572507
K00162	pyruvate dehydrogenase E1 component subunit beta [EC:1.2.4.1]	K00830	alanine-glyoxylate transaminase / serine-glyoxylate transaminase / serine-pyruvate transaminase [EC:2.6.1.44 2.6.1.45 2.6.1.51]	C00022	Pyruvate	0.572494
K01026	propionate CoA-transferase [EC:2.8.3.1]	K02160	acetyl-CoA carboxylase biotin carboxyl carrier protein	C00024	Acetyl-CoA	0.572473
K03045	DNA-directed RNA polymerase subunit B" [EC:2.7.7.6]	K07816	putative GTP pyrophosphokinase [EC:2.7.6.5]	C00044	GTP	0.572302
K09024	flavin reductase [EC:1.5.1.-]	K17723	dihydropyrimidine dehydrogenase (NAD+) subunit PreA [EC:1.3.1.1]	C00106	Uracil	0.572298
K03388	heterodisulfide reductase subunit A [EC:1.8.98.1]	K03422	methyl-coenzyme M reductase subunit D	C04628	Coenzyme B	0.572241
K03388	heterodisulfide reductase subunit A [EC:1.8.98.1]	K03422	methyl-coenzyme M reductase subunit D	C04832	Coenzyme M 7-mercaptoheptanoylthreonine-phosphate heterodisulfide	0.572241
K00171	pyruvate ferredoxin oxidoreductase, delta subunit [EC:1.2.7.1]	K17217	cystathionine gamma-lyase / homocysteine desulfhydrase [EC:4.4.1.1 4.4.1.2]	C00109	2-Oxobutanoate	0.572174
K00066	GDP-mannose 6-dehydrogenase [EC:1.1.1.132]	K00971	mannose-1-phosphate guanylyltransferase [EC:2.7.7.13]	C00096	GDP-mannose	0.572144
K00194	acetyl-CoA decarbonylase/synthase complex subunit delta [EC:2.1.1.245]	K00672	formylmethanofuran--tetrahydromethanopterin N-formyltransferase [EC:2.3.1.101]	C01217	5,6,7,8-Tetrahydromethanopterin	0.572044
K00769	xanthine phosphoribosyltransferase [EC:2.4.2.22]	K11177	xanthine dehydrogenase YagR molybdenum-binding subunit [EC:1.17.1.4]	C00385	Xanthine	0.572037
K01193	beta-fructofuranosidase [EC:3.2.1.26]	K15922	alpha-glucosidase [EC:3.2.1.20]	C02336	beta-D-Fructose	0.572016
K00932	propionate kinase [EC:2.7.2.15]	K01908	propionyl-CoA synthetase [EC:6.2.1.17]	C00163	Propanoate	0.572015
K01213	galacturan 1,4-alpha-galacturonidase [EC:3.2.1.67]	K10195	oligogalacturonide transport system ATP-binding protein	C00333	D-Galacturonate	0.571972
K00175	2-oxoglutarate ferredoxin oxidoreductase subunit beta [EC:1.2.7.3]	K00262	glutamate dehydrogenase (NADP+) [EC:1.4.1.4]	C00026	2-Oxoglutarate	0.571827
K00615	transketolase [EC:2.2.1.1]	K15778	phosphomannomutase / phosphoglucomutase [EC:5.4.2.8 5.4.2.2]	C00117	D-Ribose 5-phosphate	0.571824
K01592	tyrosine decarboxylase [EC:4.1.1.25]	K11358	aspartate aminotransferase [EC:2.6.1.1]	C00082	L-Tyrosine	0.571708
K09680	type II pantothenate kinase [EC:2.7.1.33]	K13038	phosphopantothenoylcysteine decarboxylase / phosphopantothenate--cysteine ligase [EC:4.1.1.36 6.3.2.5]	C03492	D-4'-Phosphopantothenate	0.571599
K09680	type II pantothenate kinase [EC:2.7.1.33]	K13038	phosphopantothenoylcysteine decarboxylase / phosphopantothenate--cysteine ligase [EC:4.1.1.36 6.3.2.5]	C04352	(R)-4'-Phosphopantothenoyl-L-cysteine	0.571599
K00015	glyoxylate reductase [EC:1.1.1.26]	K01483	ureidoglycolate lyase [EC:4.3.2.3]	C00048	Glyoxylate	0.571411
K00194	acetyl-CoA decarbonylase/synthase complex subunit delta [EC:2.1.1.245]	K00581	tetrahydromethanopterin S-methyltransferase subunit E [EC:2.1.1.86]	C01217	5,6,7,8-Tetrahydromethanopterin	0.571372
K00194	acetyl-CoA decarbonylase/synthase complex subunit delta [EC:2.1.1.245]	K00581	tetrahydromethanopterin S-methyltransferase subunit E [EC:2.1.1.86]	C04488	5-Methyl-5,6,7,8-tetrahydromethanopterin	0.571372
K00194	acetyl-CoA decarbonylase/synthase complex subunit delta [EC:2.1.1.245]	K00580	tetrahydromethanopterin S-methyltransferase subunit D [EC:2.1.1.86]	C01217	5,6,7,8-Tetrahydromethanopterin	0.571325
K00194	acetyl-CoA decarbonylase/synthase complex subunit delta [EC:2.1.1.245]	K00580	tetrahydromethanopterin S-methyltransferase subunit D [EC:2.1.1.86]	C04488	5-Methyl-5,6,7,8-tetrahydromethanopterin	0.571325
K00172	pyruvate ferredoxin oxidoreductase, gamma subunit [EC:1.2.7.1]	K16164	acylpyruvate hydrolase [EC:3.7.1.5]	C00022	Pyruvate	0.571285
K01848	methylmalonyl-CoA mutase, N-terminal domain [EC:5.4.99.2]	K01902	succinyl-CoA synthetase alpha subunit [EC:6.2.1.5]	C00091	Succinyl-CoA	0.571262
K01959	pyruvate carboxylase subunit A [EC:6.4.1.1]	K16846	(2R)-sulfolactate sulfo-lyase subunit beta [EC:4.4.1.24]	C00022	Pyruvate	0.57126
K00172	pyruvate ferredoxin oxidoreductase, gamma subunit [EC:1.2.7.1]	K16846	(2R)-sulfolactate sulfo-lyase subunit beta [EC:4.4.1.24]	C00022	Pyruvate	0.571204
K01959	pyruvate carboxylase subunit A [EC:6.4.1.1]	K11358	aspartate aminotransferase [EC:2.6.1.1]	C00036	Oxaloacetate	0.571177
K00194	acetyl-CoA decarbonylase/synthase complex subunit delta [EC:2.1.1.245]	K00584	tetrahydromethanopterin S-methyltransferase subunit H [EC:2.1.1.86]	C01217	5,6,7,8-Tetrahydromethanopterin	0.571112
K00194	acetyl-CoA decarbonylase/synthase complex subunit delta [EC:2.1.1.245]	K00584	tetrahydromethanopterin S-methyltransferase subunit H [EC:2.1.1.86]	C04488	5-Methyl-5,6,7,8-tetrahydromethanopterin	0.571112
K00169	pyruvate ferredoxin oxidoreductase, alpha subunit [EC:1.2.7.1]	K00197	acetyl-CoA decarbonylase/synthase complex subunit gamma [EC:2.1.1.245]	C00024	Acetyl-CoA	0.570951
K00583	tetrahydromethanopterin S-methyltransferase subunit G [EC:2.1.1.86]	K03389	heterodisulfide reductase subunit B [EC:1.8.98.1]	C03576	2-Mercaptoethanesulfonate	0.570772
K00615	transketolase [EC:2.2.1.1]	K16306	fructose-bisphosphate aldolase / 2-amino-3,7-dideoxy-D-threo-hept-6-ulosonate synthase [EC:4.1.2.13 2.2.1.10]	C00118	D-Glyceraldehyde 3-phosphate	0.570611
K00294	1-pyrroline-5-carboxylate dehydrogenase [EC:1.2.1.88]	K01580	glutamate decarboxylase [EC:4.1.1.15]	C00025	L-Glutamate	0.570604
K03271	D-sedoheptulose 7-phosphate isomerase [EC:5.3.1.28]	K07031	D-glycero-alpha-D-manno-heptose-7-phosphate kinase [EC:2.7.1.168]	C19878	D-glycero-alpha-D-manno-Heptose 7-phosphate	0.570587
K08357	tetrathionate reductase subunit A	K08738	cytochrome c	C00320	Thiosulfate	0.570571
K00241	succinate dehydrogenase cytochrome b556 subunit	K01676	fumarate hydratase, class I [EC:4.2.1.2]	C00122	Fumarate	0.57057
K00186	2-oxoisovalerate ferredoxin oxidoreductase, alpha subunit [EC:1.2.7.7]	K00248	butyryl-CoA dehydrogenase [EC:1.3.8.1]	C00630	2-Methylpropanoyl-CoA	0.570521
K00186	2-oxoisovalerate ferredoxin oxidoreductase, alpha subunit [EC:1.2.7.7]	K00248	butyryl-CoA dehydrogenase [EC:1.3.8.1]	C15980	(S)-2-Methylbutanoyl-CoA	0.570521
K01937	CTP synthase [EC:6.3.4.2]	K03041	DNA-directed RNA polymerase subunit A' [EC:2.7.7.6]	C00063	CTP	0.570485
K01937	CTP synthase [EC:6.3.4.2]	K03041	DNA-directed RNA polymerase subunit A' [EC:2.7.7.6]	C00075	UTP	0.570485
K00318	proline dehydrogenase [EC:1.5.-.-]	K13821	proline dehydrogenase / delta 1-pyrroline-5-carboxylate dehydrogenase [EC:1.5.5.2 1.2.1.88]	C03912	(S)-1-Pyrroline-5-carboxylate	0.570467
K03044	DNA-directed RNA polymerase subunit B' [EC:2.7.7.6]	K07816	putative GTP pyrophosphokinase [EC:2.7.6.5]	C00044	GTP	0.570326
K03059	DNA-directed RNA polymerase subunit P [EC:2.7.7.6]	K07816	putative GTP pyrophosphokinase [EC:2.7.6.5]	C00044	GTP	0.570233
K03050	DNA-directed RNA polymerase subunit E" [EC:2.7.7.6]	K07816	putative GTP pyrophosphokinase [EC:2.7.6.5]	C00044	GTP	0.570079
K00399	methyl-coenzyme M reductase alpha subunit [EC:2.8.4.1]	K03390	heterodisulfide reductase subunit C [EC:1.8.98.1]	C04628	Coenzyme B	0.570004
K00399	methyl-coenzyme M reductase alpha subunit [EC:2.8.4.1]	K03390	heterodisulfide reductase subunit C [EC:1.8.98.1]	C04832	Coenzyme M 7-mercaptoheptanoylthreonine-phosphate heterodisulfide	0.570004
K03049	DNA-directed RNA polymerase subunit E' [EC:2.7.7.6]	K07816	putative GTP pyrophosphokinase [EC:2.7.6.5]	C00044	GTP	0.569915
K00150	glyceraldehyde-3-phosphate dehydrogenase (NAD(P)) [EC:1.2.1.59]	K01624	fructose-bisphosphate aldolase, class II [EC:4.1.2.13]	C00118	D-Glyceraldehyde 3-phosphate	0.569815
K00015	glyoxylate reductase [EC:1.1.1.26]	K11472	glycolate oxidase FAD binding subunit	C00048	Glyoxylate	0.569667
K01621	phosphoketolase [EC:4.1.2.9]	K01623	fructose-bisphosphate aldolase, class I [EC:4.1.2.13]	C00118	D-Glyceraldehyde 3-phosphate	0.569626
K01580	glutamate decarboxylase [EC:4.1.1.15]	K05526	succinylglutamate desuccinylase [EC:3.5.1.96]	C00025	L-Glutamate	0.569526
K00194	acetyl-CoA decarbonylase/synthase complex subunit delta [EC:2.1.1.245]	K00583	tetrahydromethanopterin S-methyltransferase subunit G [EC:2.1.1.86]	C01217	5,6,7,8-Tetrahydromethanopterin	0.569438
K00194	acetyl-CoA decarbonylase/synthase complex subunit delta [EC:2.1.1.245]	K00583	tetrahydromethanopterin S-methyltransferase subunit G [EC:2.1.1.86]	C04488	5-Methyl-5,6,7,8-tetrahydromethanopterin	0.569438
K00124	formate dehydrogenase iron-sulfur subunit	K15022	formate dehydrogenase beta subunit [EC:1.2.1.43]	C00058	Formate	0.569413
K01713	cyclohexadienyl dehydratase [EC:4.2.1.51 4.2.1.91]	K04516	chorismate mutase [EC:5.4.99.5]	C00254	Prephenate	0.569321
K01252	bifunctional isochorismate lyase / aryl carrier protein [EC:3.3.2.1]	K02552	menaquinone-specific isochorismate synthase [EC:5.4.4.2]	C00885	Isochorismate	0.569254
K03381	catechol 1,2-dioxygenase [EC:1.13.11.1]	K14333	2,3-dihydroxybenzoate decarboxylase [EC:4.1.1.46]	C00090	Catechol	0.569225
K00385	anaerobic sulfite reductase subunit C	K08352	thiosulfate reductase / polysulfide reductase chain A	C00283	Hydrogen sulfide	0.569224
K01657	anthranilate synthase component I [EC:4.1.3.27]	K04516	chorismate mutase [EC:5.4.99.5]	C00251	Chorismate	0.569077
K01808	ribose 5-phosphate isomerase B [EC:5.3.1.6]	K05352	ribitol-5-phosphate 2-dehydrogenase [EC:1.1.1.137]	C00199	D-Ribulose 5-phosphate	0.569028
K00681	gamma-glutamyltranspeptidase [EC:2.3.2.2]	K03851	taurine-pyruvate aminotransferase [EC:2.6.1.77]	C00245	Taurine	0.569019
K00131	glyceraldehyde-3-phosphate dehydrogenase (NADP+) [EC:1.2.1.9]	K16305	fructose-bisphosphate aldolase / 6-deoxy-5-ketofructose 1-phosphate synthase [EC:4.1.2.13 2.2.1.11]	C00118	D-Glyceraldehyde 3-phosphate	0.5689
K00402	methyl-coenzyme M reductase gamma subunit [EC:2.8.4.1]	K03390	heterodisulfide reductase subunit C [EC:1.8.98.1]	C04628	Coenzyme B	0.568873
K00402	methyl-coenzyme M reductase gamma subunit [EC:2.8.4.1]	K03390	heterodisulfide reductase subunit C [EC:1.8.98.1]	C04832	Coenzyme M 7-mercaptoheptanoylthreonine-phosphate heterodisulfide	0.568873
K01746	formiminotetrahydrofolate cyclodeaminase [EC:4.3.1.4]	K08289	phosphoribosylglycinamide formyltransferase 2 [EC:2.1.2.2]	C00445	5,10-Methenyltetrahydrofolate	0.568837
K00124	formate dehydrogenase iron-sulfur subunit	K01070	S-formylglutathione hydrolase [EC:3.1.2.12]	C00058	Formate	0.568758
K00362	nitrite reductase (NADH) large subunit [EC:1.7.1.15]	K00373	nitrate reductase delta subunit	C00088	Nitrite	0.568728
K03119	taurine dioxygenase [EC:1.14.11.17]	K16950	anaerobic sulfite reductase subunit A	C00094	Sulfite	0.568537
K00029	malate dehydrogenase (oxaloacetate-decarboxylating)(NADP+) [EC:1.1.1.40]	K01960	pyruvate carboxylase subunit B [EC:6.4.1.1]	C00022	Pyruvate	0.568413
K00131	glyceraldehyde-3-phosphate dehydrogenase (NADP+) [EC:1.2.1.9]	K08302	tagatose 1,6-diphosphate aldolase GatY/KbaY [EC:4.1.2.40]	C00118	D-Glyceraldehyde 3-phosphate	0.568349
K03785	3-dehydroquinate dehydratase I [EC:4.2.1.10]	K05358	quinate dehydrogenase (quinone) [EC:1.1.5.8]	C00944	3-Dehydroquinate	0.568348
K03785	3-dehydroquinate dehydratase I [EC:4.2.1.10]	K05358	quinate dehydrogenase (quinone) [EC:1.1.5.8]	C02637	3-Dehydroshikimate	0.568348
K01938	formate--tetrahydrofolate ligase [EC:6.3.4.3]	K15023	5-methyltetrahydrofolate corrinoid/iron sulfur protein methyltransferase [EC:2.1.1.258]	C00101	Tetrahydrofolate	0.568278
K00260	glutamate dehydrogenase [EC:1.4.1.2]	K13821	proline dehydrogenase / delta 1-pyrroline-5-carboxylate dehydrogenase [EC:1.5.5.2 1.2.1.88]	C00025	L-Glutamate	0.568175
K00170	pyruvate ferredoxin oxidoreductase, beta subunit [EC:1.2.7.1]	K11180	sulfite reductase alpha subunit [EC:1.8.99.3 1.8.99.1]	C16399	2,4-Diamino-6-hydroxylaminotoluene	0.568105
K00031	isocitrate dehydrogenase [EC:1.1.1.42]	K00176	2-oxoglutarate ferredoxin oxidoreductase subunit delta [EC:1.2.7.3]	C00026	2-Oxoglutarate	0.567917
K00603	glutamate formiminotransferase [EC:2.1.2.5]	K10004	glutamate/aspartate transport system ATP-binding protein [EC:3.6.3.-]	C00025	L-Glutamate	0.567828
K00769	xanthine phosphoribosyltransferase [EC:2.4.2.22]	K11178	xanthine dehydrogenase YagS FAD-binding subunit [EC:1.17.1.4]	C00385	Xanthine	0.567717
K03053	DNA-directed RNA polymerase subunit H [EC:2.7.7.6]	K07816	putative GTP pyrophosphokinase [EC:2.7.6.5]	C00044	GTP	0.567548
K01783	ribulose-phosphate 3-epimerase [EC:5.1.3.1]	K13812	bifunctional enzyme Fae/Hps [EC:4.3.-.- 4.1.2.43]	C00199	D-Ribulose 5-phosphate	0.567498
K00385	anaerobic sulfite reductase subunit C	K03119	taurine dioxygenase [EC:1.14.11.17]	C00094	Sulfite	0.567464
K00385	anaerobic sulfite reductase subunit C	K08353	thiosulfate reductase electron transport protein	C00283	Hydrogen sulfide	0.567457
K00401	methyl-coenzyme M reductase beta subunit [EC:2.8.4.1]	K03390	heterodisulfide reductase subunit C [EC:1.8.98.1]	C04628	Coenzyme B	0.567449
K00401	methyl-coenzyme M reductase beta subunit [EC:2.8.4.1]	K03390	heterodisulfide reductase subunit C [EC:1.8.98.1]	C04832	Coenzyme M 7-mercaptoheptanoylthreonine-phosphate heterodisulfide	0.567449
K05879	dihydroxyacetone kinase, C-terminal domain [EC:2.7.1.-]	K16305	fructose-bisphosphate aldolase / 6-deoxy-5-ketofructose 1-phosphate synthase [EC:4.1.2.13 2.2.1.11]	C00111	Glycerone phosphate	0.567403
K03394	precorrin-2/cobalt-factor-2 C20-methyltransferase [EC:2.1.1.130 2.1.1.151]	K13543	uroporphyrinogen III methyltransferase / synthase [EC:2.1.1.107 4.2.1.75]	C02463	Precorrin 2	0.567202
K02372	3-hydroxyacyl-[acyl-carrier-protein] dehydratase [EC:4.2.1.59]	K11533	fatty acid synthase, bacteria type [EC:2.3.1.-]	C04246	But-2-enoyl-[acyl-carrier protein]	0.567192
K02372	3-hydroxyacyl-[acyl-carrier-protein] dehydratase [EC:4.2.1.59]	K11533	fatty acid synthase, bacteria type [EC:2.3.1.-]	C04618	(3R)-3-Hydroxybutanoyl-[acyl-carrier protein]	0.567192
K02372	3-hydroxyacyl-[acyl-carrier-protein] dehydratase [EC:4.2.1.59]	K11533	fatty acid synthase, bacteria type [EC:2.3.1.-]	C04619	(3R)-3-Hydroxydecanoyl-[acyl-carrier protein]	0.567192
K02372	3-hydroxyacyl-[acyl-carrier-protein] dehydratase [EC:4.2.1.59]	K11533	fatty acid synthase, bacteria type [EC:2.3.1.-]	C04620	(3R)-3-Hydroxyoctanoyl-[acyl-carrier protein]	0.567192
K02372	3-hydroxyacyl-[acyl-carrier-protein] dehydratase [EC:4.2.1.59]	K11533	fatty acid synthase, bacteria type [EC:2.3.1.-]	C04633	(3R)-3-Hydroxypalmitoyl-[acyl-carrier protein]	0.567192
K02372	3-hydroxyacyl-[acyl-carrier-protein] dehydratase [EC:4.2.1.59]	K11533	fatty acid synthase, bacteria type [EC:2.3.1.-]	C04688	(3R)-3-Hydroxytetradecanoyl-[acyl-carrier protein]	0.567192
K02372	3-hydroxyacyl-[acyl-carrier-protein] dehydratase [EC:4.2.1.59]	K11533	fatty acid synthase, bacteria type [EC:2.3.1.-]	C05747	(R)-3-Hydroxyhexanoyl-[acp]	0.567192
K02372	3-hydroxyacyl-[acyl-carrier-protein] dehydratase [EC:4.2.1.59]	K11533	fatty acid synthase, bacteria type [EC:2.3.1.-]	C05748	trans-Hex-2-enoyl-[acp]	0.567192
K02372	3-hydroxyacyl-[acyl-carrier-protein] dehydratase [EC:4.2.1.59]	K11533	fatty acid synthase, bacteria type [EC:2.3.1.-]	C05751	trans-Oct-2-enoyl-[acp]	0.567192
K02372	3-hydroxyacyl-[acyl-carrier-protein] dehydratase [EC:4.2.1.59]	K11533	fatty acid synthase, bacteria type [EC:2.3.1.-]	C05754	trans-Dec-2-enoyl-[acp]	0.567192
K02372	3-hydroxyacyl-[acyl-carrier-protein] dehydratase [EC:4.2.1.59]	K11533	fatty acid synthase, bacteria type [EC:2.3.1.-]	C05757	(R)-3-Hydroxydodecanoyl-[acp]	0.567192
K02372	3-hydroxyacyl-[acyl-carrier-protein] dehydratase [EC:4.2.1.59]	K11533	fatty acid synthase, bacteria type [EC:2.3.1.-]	C05758	trans-Dodec-2-enoyl-[acp]	0.567192
K02372	3-hydroxyacyl-[acyl-carrier-protein] dehydratase [EC:4.2.1.59]	K11533	fatty acid synthase, bacteria type [EC:2.3.1.-]	C05760	trans-Tetradec-2-enoyl-[acp]	0.567192
K02372	3-hydroxyacyl-[acyl-carrier-protein] dehydratase [EC:4.2.1.59]	K11533	fatty acid synthase, bacteria type [EC:2.3.1.-]	C05763	trans-Hexadec-2-enoyl-[acp]	0.567192
K02372	3-hydroxyacyl-[acyl-carrier-protein] dehydratase [EC:4.2.1.59]	K11533	fatty acid synthase, bacteria type [EC:2.3.1.-]	C16220	3-Hydroxyoctadecanoyl-[acp]	0.567192
K02372	3-hydroxyacyl-[acyl-carrier-protein] dehydratase [EC:4.2.1.59]	K11533	fatty acid synthase, bacteria type [EC:2.3.1.-]	C16221	(2E)-Octadecenoyl-[acp]	0.567192
K03390	heterodisulfide reductase subunit C [EC:1.8.98.1]	K03422	methyl-coenzyme M reductase subunit D	C04628	Coenzyme B	0.567055
K03390	heterodisulfide reductase subunit C [EC:1.8.98.1]	K03422	methyl-coenzyme M reductase subunit D	C04832	Coenzyme M 7-mercaptoheptanoylthreonine-phosphate heterodisulfide	0.567055
K00260	glutamate dehydrogenase [EC:1.4.1.2]	K03385	nitrite reductase (cytochrome c-552) [EC:1.7.2.2]	C00014	Ammonia	0.567039
K01895	acetyl-CoA synthetase [EC:6.2.1.1]	K18118	succinyl-CoA:acetate CoA-transferase [EC:2.8.3.18]	C00024	Acetyl-CoA	0.566871
K01895	acetyl-CoA synthetase [EC:6.2.1.1]	K18118	succinyl-CoA:acetate CoA-transferase [EC:2.8.3.18]	C00033	Acetate	0.566871
K00015	glyoxylate reductase [EC:1.1.1.26]	K01637	isocitrate lyase [EC:4.1.3.1]	C00048	Glyoxylate	0.566862
K02439	thiosulfate sulfurtransferase [EC:2.8.1.1]	K16950	anaerobic sulfite reductase subunit A	C00094	Sulfite	0.566855
K02825	pyrimidine operon attenuation protein / uracil phosphoribosyltransferase [EC:2.4.2.9]	K11751	5'-nucleotidase / UDP-sugar diphosphatase [EC:3.1.3.5 3.6.1.45]	C00105	UMP	0.566362
K08352	thiosulfate reductase / polysulfide reductase chain A	K16950	anaerobic sulfite reductase subunit A	C00283	Hydrogen sulfide	0.566358
K01596	phosphoenolpyruvate carboxykinase (GTP) [EC:4.1.1.32]	K01646	citrate lyase subunit gamma [EC:4.1.3.6]	C00036	Oxaloacetate	0.566331
K01637	isocitrate lyase [EC:4.1.3.1]	K10125	two-component system, NtrC family, C4-dicarboxylate transport sensor histidine kinase DctB [EC:2.7.13.3]	C00042	Succinate	0.566137
K00363	nitrite reductase (NADH) small subunit [EC:1.7.1.15]	K00374	nitrate reductase gamma subunit [EC:1.7.99.4]	C00088	Nitrite	0.565967
K05878	dihydroxyacetone kinase, N-terminal domain [EC:2.7.1.-]	K16306	fructose-bisphosphate aldolase / 2-amino-3,7-dideoxy-D-threo-hept-6-ulosonate synthase [EC:4.1.2.13 2.2.1.10]	C00111	Glycerone phosphate	0.565962
K00194	acetyl-CoA decarbonylase/synthase complex subunit delta [EC:2.1.1.245]	K00198	carbon-monoxide dehydrogenase catalytic subunit [EC:1.2.99.2 1.2.7.4]	C00237	CO	0.565829
K00627	pyruvate dehydrogenase E2 component (dihydrolipoamide acetyltransferase) [EC:2.3.1.12]	K01641	hydroxymethylglutaryl-CoA synthase [EC:2.3.3.10]	C00024	Acetyl-CoA	0.565829
K00188	2-oxoisovalerate ferredoxin oxidoreductase, delta subunit [EC:1.2.7.7]	K00248	butyryl-CoA dehydrogenase [EC:1.3.8.1]	C00630	2-Methylpropanoyl-CoA	0.565702
K00188	2-oxoisovalerate ferredoxin oxidoreductase, delta subunit [EC:1.2.7.7]	K00248	butyryl-CoA dehydrogenase [EC:1.3.8.1]	C15980	(S)-2-Methylbutanoyl-CoA	0.565702
K00194	acetyl-CoA decarbonylase/synthase complex subunit delta [EC:2.1.1.245]	K00578	tetrahydromethanopterin S-methyltransferase subunit B [EC:2.1.1.86]	C01217	5,6,7,8-Tetrahydromethanopterin	0.565657
K00194	acetyl-CoA decarbonylase/synthase complex subunit delta [EC:2.1.1.245]	K00578	tetrahydromethanopterin S-methyltransferase subunit B [EC:2.1.1.86]	C04488	5-Methyl-5,6,7,8-tetrahydromethanopterin	0.565657
K00170	pyruvate ferredoxin oxidoreductase, beta subunit [EC:1.2.7.1]	K00824	D-alanine transaminase [EC:2.6.1.21]	C00022	Pyruvate	0.565593
K03043	DNA-directed RNA polymerase subunit beta [EC:2.7.7.6]	K05873	adenylate cyclase, class 2 [EC:4.6.1.1]	C00002	ATP	0.565591
K03043	DNA-directed RNA polymerase subunit beta [EC:2.7.7.6]	K05873	adenylate cyclase, class 2 [EC:4.6.1.1]	C00044	GTP	0.565591
K00187	2-oxoisovalerate ferredoxin oxidoreductase, beta subunit [EC:1.2.7.7]	K00248	butyryl-CoA dehydrogenase [EC:1.3.8.1]	C00630	2-Methylpropanoyl-CoA	0.565441
K00187	2-oxoisovalerate ferredoxin oxidoreductase, beta subunit [EC:1.2.7.7]	K00248	butyryl-CoA dehydrogenase [EC:1.3.8.1]	C15980	(S)-2-Methylbutanoyl-CoA	0.565441
K00656	formate C-acetyltransferase [EC:2.3.1.54]	K11264	methylmalonyl-CoA decarboxylase [EC:4.1.1.41]	C00100	Propanoyl-CoA	0.56527
K01902	succinyl-CoA synthetase alpha subunit [EC:6.2.1.5]	K08324	succinate-semialdehyde dehydrogenase [EC:1.2.1.16 1.2.1.24]	C00042	Succinate	0.565265
K00016	L-lactate dehydrogenase [EC:1.1.1.27]	K00171	pyruvate ferredoxin oxidoreductase, delta subunit [EC:1.2.7.1]	C00022	Pyruvate	0.565207
K00156	pyruvate dehydrogenase (quinone) [EC:1.2.5.1]	K03778	D-lactate dehydrogenase [EC:1.1.1.28]	C00022	Pyruvate	0.565135
K03051	DNA-directed RNA polymerase subunit F [EC:2.7.7.6]	K06928	nucleoside-triphosphatase THEP1 [EC:3.6.1.15]	C00002	ATP	0.564774
K09018	pyrimidine oxygenase [EC:1.14.99.46]	K09020	ureidoacrylate peracid hydrolase [EC:3.5.1.110]	C20231	(Z)-3-Ureidoacrylate peracid	0.564771
K03055	DNA-directed RNA polymerase subunit K [EC:2.7.7.6]	K06928	nucleoside-triphosphatase THEP1 [EC:3.6.1.15]	C00002	ATP	0.564666
K02080	galactosamine-6-phosphate isomerase [EC:5.3.1.-]	K10986	PTS system, galactosamine-specific IID component	C06377	D-Galactosamine 6-phosphate	0.564632
K01621	phosphoketolase [EC:4.1.2.9]	K01803	triosephosphate isomerase (TIM) [EC:5.3.1.1]	C00118	D-Glyceraldehyde 3-phosphate	0.564556
K03047	DNA-directed RNA polymerase subunit D [EC:2.7.7.6]	K07816	putative GTP pyrophosphokinase [EC:2.7.6.5]	C00044	GTP	0.564547
K01703	3-isopropylmalate/(R)-2-methylmalate dehydratase large subunit [EC:4.2.1.33 4.2.1.35]	K09011	D-citramalate synthase [EC:2.3.1.182]	C02612	(R)-2-Methylmalate	0.564544
K05878	dihydroxyacetone kinase, N-terminal domain [EC:2.7.1.-]	K16305	fructose-bisphosphate aldolase / 6-deoxy-5-ketofructose 1-phosphate synthase [EC:4.1.2.13 2.2.1.11]	C00111	Glycerone phosphate	0.564453
K00170	pyruvate ferredoxin oxidoreductase, beta subunit [EC:1.2.7.1]	K15024	putative phosphotransacetylase [EC:2.3.1.8]	C00024	Acetyl-CoA	0.564452
K00170	pyruvate ferredoxin oxidoreductase, beta subunit [EC:1.2.7.1]	K15024	putative phosphotransacetylase [EC:2.3.1.8]	C00100	Propanoyl-CoA	0.564452
K01028	3-oxoacid CoA-transferase subunit A [EC:2.8.3.5]	K01641	hydroxymethylglutaryl-CoA synthase [EC:2.3.3.10]	C00332	Acetoacetyl-CoA	0.564308
K00087	xanthine dehydrogenase molybdenum-binding subunit [EC:1.17.1.4]	K03815	xanthosine phosphorylase [EC:2.4.2.-]	C00385	Xanthine	0.56427
K01679	fumarate hydratase, class II [EC:4.2.1.2]	K16164	acylpyruvate hydrolase [EC:3.7.1.5]	C00122	Fumarate	0.564061
K07248	lactaldehyde dehydrogenase / glycolaldehyde dehydrogenase [EC:1.2.1.22 1.2.1.21]	K11472	glycolate oxidase FAD binding subunit	C00160	Glycolate	0.564029
K04072	acetaldehyde dehydrogenase / alcohol dehydrogenase [EC:1.2.1.10 1.1.1.1]	K15024	putative phosphotransacetylase [EC:2.3.1.8]	C00024	Acetyl-CoA	0.563851
K03042	DNA-directed RNA polymerase subunit A" [EC:2.7.7.6]	K07816	putative GTP pyrophosphokinase [EC:2.7.6.5]	C00044	GTP	0.563744
K00857	thymidine kinase [EC:2.7.1.21]	K03465	thymidylate synthase (FAD) [EC:2.1.1.148]	C00365	dUMP	0.563727
K01223	6-phospho-beta-glucosidase [EC:3.2.1.86]	K01792	glucose-6-phosphate 1-epimerase [EC:5.1.3.15]	C01172	beta-D-Glucose 6-phosphate	0.563602
K03056	DNA-directed RNA polymerase subunit L [EC:2.7.7.6]	K06928	nucleoside-triphosphatase THEP1 [EC:3.6.1.15]	C00002	ATP	0.563531
K11181	sulfite reductase beta subunit [EC:1.8.99.3 1.8.99.1]	K12339	cysteine synthase B [EC:2.5.1.47]	C00283	Hydrogen sulfide	0.563439
K00579	tetrahydromethanopterin S-methyltransferase subunit C [EC:2.1.1.86]	K03388	heterodisulfide reductase subunit A [EC:1.8.98.1]	C03576	2-Mercaptoethanesulfonate	0.56335
K01623	fructose-bisphosphate aldolase, class I [EC:4.1.2.13]	K16305	fructose-bisphosphate aldolase / 6-deoxy-5-ketofructose 1-phosphate synthase [EC:4.1.2.13 2.2.1.11]	C00111	Glycerone phosphate	0.563201
K01623	fructose-bisphosphate aldolase, class I [EC:4.1.2.13]	K16305	fructose-bisphosphate aldolase / 6-deoxy-5-ketofructose 1-phosphate synthase [EC:4.1.2.13 2.2.1.11]	C00118	D-Glyceraldehyde 3-phosphate	0.563201
K00242	succinate dehydrogenase membrane anchor subunit	K01902	succinyl-CoA synthetase alpha subunit [EC:6.2.1.5]	C00042	Succinate	0.563197
K01487	guanine deaminase [EC:3.5.4.3]	K10213	ribosylpyrimidine nucleosidase [EC:3.2.2.8]	C00242	Guanine	0.563197
K02204	homoserine kinase type II [EC:2.7.1.39]	K12524	bifunctional aspartokinase / homoserine dehydrogenase 1 [EC:2.7.2.4 1.1.1.3]	C00263	L-Homoserine	0.563119
K00615	transketolase [EC:2.2.1.1]	K01621	phosphoketolase [EC:4.1.2.9]	C00118	D-Glyceraldehyde 3-phosphate	0.563108
K00615	transketolase [EC:2.2.1.1]	K01621	phosphoketolase [EC:4.1.2.9]	C00231	D-Xylulose 5-phosphate	0.563108
K09020	ureidoacrylate peracid hydrolase [EC:3.5.1.110]	K09024	flavin reductase [EC:1.5.1.-]	C20231	(Z)-3-Ureidoacrylate peracid	0.563009
K00981	phosphatidate cytidylyltransferase [EC:2.7.7.41]	K08744	cardiolipin synthase [EC:2.7.8.-]	C00269	CDP-diacylglycerol	0.562983
K00880	L-xylulokinase [EC:2.7.1.53]	K03081	3-dehydro-L-gulonate-6-phosphate decarboxylase [EC:4.1.1.85]	C03291	L-Xylulose 5-phosphate	0.562942
K00880	L-xylulokinase [EC:2.7.1.53]	K03081	3-dehydro-L-gulonate-6-phosphate decarboxylase [EC:4.1.1.85]	C14899	3-Dehydro-L-gulonate 6-phosphate	0.562942
K00101	L-lactate dehydrogenase (cytochrome) [EC:1.1.2.3]	K01753	D-serine dehydratase [EC:4.3.1.18]	C00022	Pyruvate	0.562804
K00832	aromatic-amino-acid transaminase [EC:2.6.1.57]	K06208	chorismate mutase [EC:5.4.99.5]	C00254	Prephenate	0.562795
K00363	nitrite reductase (NADH) small subunit [EC:1.7.1.15]	K00370	nitrate reductase alpha subunit [EC:1.7.99.4]	C00088	Nitrite	0.562698
K00919	4-diphosphocytidyl-2-C-methyl-D-erythritol kinase [EC:2.7.1.148]	K12506	2-C-methyl-D-erythritol 4-phosphate cytidylyltransferase / 2-C-methyl-D-erythritol 2,4-cyclodiphosphate synthase [EC:2.7.7.60 4.6.1.12]	C11435	4-(Cytidine 5'-diphospho)-2-C-methyl-D-erythritol	0.562684
K00919	4-diphosphocytidyl-2-C-methyl-D-erythritol kinase [EC:2.7.1.148]	K12506	2-C-methyl-D-erythritol 4-phosphate cytidylyltransferase / 2-C-methyl-D-erythritol 2,4-cyclodiphosphate synthase [EC:2.7.7.60 4.6.1.12]	C11436	2-Phospho-4-(cytidine 5'-diphospho)-2-C-methyl-D-erythritol	0.562684
K00769	xanthine phosphoribosyltransferase [EC:2.4.2.22]	K13483	xanthine dehydrogenase YagT iron-sulfur-binding subunit	C00385	Xanthine	0.562629
K01887	arginyl-tRNA synthetase [EC:6.1.1.19]	K14681	argininosuccinate lyase / amino-acid N-acetyltransferase [EC:4.3.2.1 2.3.1.1]	C00062	L-Arginine	0.56244
K00125	formate dehydrogenase, beta subunit [EC:1.2.1.2]	K01569	oxalate decarboxylase [EC:4.1.1.2]	C00058	Formate	0.562424
K00171	pyruvate ferredoxin oxidoreductase, delta subunit [EC:1.2.7.1]	K11180	sulfite reductase alpha subunit [EC:1.8.99.3 1.8.99.1]	C16399	2,4-Diamino-6-hydroxylaminotoluene	0.562339
K00174	2-oxoglutarate ferredoxin oxidoreductase subunit alpha [EC:1.2.7.3]	K00262	glutamate dehydrogenase (NADP+) [EC:1.4.1.4]	C00026	2-Oxoglutarate	0.56219
K01596	phosphoenolpyruvate carboxykinase (GTP) [EC:4.1.1.32]	K13853	3-deoxy-7-phosphoheptulonate synthase / chorismate mutase [EC:2.5.1.54 5.4.99.5]	C00074	Phosphoenolpyruvate	0.562183
K00260	glutamate dehydrogenase [EC:1.4.1.2]	K00294	1-pyrroline-5-carboxylate dehydrogenase [EC:1.2.1.88]	C00025	L-Glutamate	0.562102
K03041	DNA-directed RNA polymerase subunit A' [EC:2.7.7.6]	K07816	putative GTP pyrophosphokinase [EC:2.7.6.5]	C00044	GTP	0.562082
K00260	glutamate dehydrogenase [EC:1.4.1.2]	K15876	cytochrome c nitrite reductase small subunit	C00014	Ammonia	0.562077
K01119	2',3'-cyclic-nucleotide 2'-phosphodiesterase [EC:3.1.4.16]	K08693	3'-nucleotidase [EC:3.1.3.6]	C01367	3'-AMP	0.562041
K01119	2',3'-cyclic-nucleotide 2'-phosphodiesterase [EC:3.1.4.16]	K08693	3'-nucleotidase [EC:3.1.3.6]	C01368	3'-UMP	0.562041
K01119	2',3'-cyclic-nucleotide 2'-phosphodiesterase [EC:3.1.4.16]	K08693	3'-nucleotidase [EC:3.1.3.6]	C05822	3'-CMP	0.562041
K01119	2',3'-cyclic-nucleotide 2'-phosphodiesterase [EC:3.1.4.16]	K08693	3'-nucleotidase [EC:3.1.3.6]	C06193	Guanosine 3'-phosphate	0.562041
K00228	coproporphyrinogen III oxidase [EC:1.3.3.3]	K00231	oxygen-dependent protoporphyrinogen oxidase [EC:1.3.3.4]	C01079	Protoporphyrinogen IX	0.56168
K00261	glutamate dehydrogenase (NAD(P)+) [EC:1.4.1.3]	K00620	glutamate N-acetyltransferase / amino-acid N-acetyltransferase [EC:2.3.1.35 2.3.1.1]	C00025	L-Glutamate	0.561642
K01905	acetyl-CoA synthetase (ADP-forming) [EC:6.2.1.13]	K10977	methanogen homocitrate synthase [EC:2.3.3.14 2.3.3.-]	C00024	Acetyl-CoA	0.561637
K01622	fructose 1,6-bisphosphate aldolase/phosphatase [EC:4.1.2.13 3.1.3.11]	K01624	fructose-bisphosphate aldolase, class II [EC:4.1.2.13]	C00111	Glycerone phosphate	0.561622
K01622	fructose 1,6-bisphosphate aldolase/phosphatase [EC:4.1.2.13 3.1.3.11]	K01624	fructose-bisphosphate aldolase, class II [EC:4.1.2.13]	C00118	D-Glyceraldehyde 3-phosphate	0.561622
K01622	fructose 1,6-bisphosphate aldolase/phosphatase [EC:4.1.2.13 3.1.3.11]	K01624	fructose-bisphosphate aldolase, class II [EC:4.1.2.13]	C00354	D-Fructose 1,6-bisphosphate	0.561622
K01622	fructose 1,6-bisphosphate aldolase/phosphatase [EC:4.1.2.13 3.1.3.11]	K01624	fructose-bisphosphate aldolase, class II [EC:4.1.2.13]	C05378	beta-D-Fructose 1,6-bisphosphate	0.561622
K00366	ferredoxin-nitrite reductase [EC:1.7.7.1]	K02567	periplasmic nitrate reductase NapA [EC:1.7.99.4]	C00088	Nitrite	0.561582
K01493	dCMP deaminase [EC:3.5.4.12]	K16904	dCTP diphosphatase [EC:3.6.1.12]	C00239	dCMP	0.561503
K00150	glyceraldehyde-3-phosphate dehydrogenase (NAD(P)) [EC:1.2.1.59]	K16306	fructose-bisphosphate aldolase / 2-amino-3,7-dideoxy-D-threo-hept-6-ulosonate synthase [EC:4.1.2.13 2.2.1.10]	C00118	D-Glyceraldehyde 3-phosphate	0.561476
K01961	acetyl-CoA carboxylase, biotin carboxylase subunit [EC:6.4.1.2 6.3.4.14]	K11533	fatty acid synthase, bacteria type [EC:2.3.1.-]	C00024	Acetyl-CoA	0.561358
K00253	isovaleryl-CoA dehydrogenase [EC:1.3.8.4]	K01968	3-methylcrotonyl-CoA carboxylase alpha subunit [EC:6.4.1.4]	C03069	3-Methylcrotonyl-CoA	0.561309
K04093	chorismate mutase [EC:5.4.99.5]	K04781	salicylate synthetase [EC:5.4.4.2 4.2.99.21]	C00251	Chorismate	0.561231
K08722	5'-nucleotidase [EC:3.1.3.5]	K08728	nucleoside deoxyribosyltransferase [EC:2.4.2.6]	C00214	Thymidine	0.561205
K01810	glucose-6-phosphate isomerase [EC:5.3.1.9]	K15778	phosphomannomutase / phosphoglucomutase [EC:5.4.2.8 5.4.2.2]	C00668	alpha-D-Glucose 6-phosphate	0.561153
K00281	glycine dehydrogenase [EC:1.4.4.2]	K00639	glycine C-acetyltransferase [EC:2.3.1.29]	C00037	Glycine	0.561134
K00170	pyruvate ferredoxin oxidoreductase, beta subunit [EC:1.2.7.1]	K01006	pyruvate, orthophosphate dikinase [EC:2.7.9.1]	C00022	Pyruvate	0.561018
K00580	tetrahydromethanopterin S-methyltransferase subunit D [EC:2.1.1.86]	K03390	heterodisulfide reductase subunit C [EC:1.8.98.1]	C03576	2-Mercaptoethanesulfonate	0.560908
K00162	pyruvate dehydrogenase E1 component subunit beta [EC:1.2.4.1]	K16164	acylpyruvate hydrolase [EC:3.7.1.5]	C00022	Pyruvate	0.560866
K06152	gluconate 2-dehydrogenase gamma chain [EC:1.1.99.3]	K11441	dehydrogluconokinase [EC:2.7.1.13]	C06473	2-Keto-D-gluconic acid	0.560862
K03519	carbon-monoxide dehydrogenase medium subunit [EC:1.2.99.2]	K05299	formate dehydrogenase alpha subunit [EC:1.2.1.43]	C00011	CO2	0.56086
K00680	undefined	K10977	methanogen homocitrate synthase [EC:2.3.3.14 2.3.3.-]	C00024	Acetyl-CoA	0.560803
K00584	tetrahydromethanopterin S-methyltransferase subunit H [EC:2.1.1.86]	K03390	heterodisulfide reductase subunit C [EC:1.8.98.1]	C03576	2-Mercaptoethanesulfonate	0.560797
K00577	tetrahydromethanopterin S-methyltransferase subunit A [EC:2.1.1.86]	K03390	heterodisulfide reductase subunit C [EC:1.8.98.1]	C03576	2-Mercaptoethanesulfonate	0.560782
K00285	D-amino-acid dehydrogenase [EC:1.4.99.1]	K00813	aspartate aminotransferase [EC:2.6.1.1]	C00166	Phenylpyruvate	0.560747
K00134	glyceraldehyde 3-phosphate dehydrogenase [EC:1.2.1.12]	K01622	fructose 1,6-bisphosphate aldolase/phosphatase [EC:4.1.2.13 3.1.3.11]	C00118	D-Glyceraldehyde 3-phosphate	0.560635
K00580	tetrahydromethanopterin S-methyltransferase subunit D [EC:2.1.1.86]	K03388	heterodisulfide reductase subunit A [EC:1.8.98.1]	C03576	2-Mercaptoethanesulfonate	0.560612
K00600	glycine hydroxymethyltransferase [EC:2.1.2.1]	K00830	alanine-glyoxylate transaminase / serine-glyoxylate transaminase / serine-pyruvate transaminase [EC:2.6.1.44 2.6.1.45 2.6.1.51]	C00037	Glycine	0.560536
K00600	glycine hydroxymethyltransferase [EC:2.1.2.1]	K00830	alanine-glyoxylate transaminase / serine-glyoxylate transaminase / serine-pyruvate transaminase [EC:2.6.1.44 2.6.1.45 2.6.1.51]	C00065	L-Serine	0.560536
K00844	hexokinase [EC:2.7.1.1]	K00845	glucokinase [EC:2.7.1.2]	C00668	alpha-D-Glucose 6-phosphate	0.560434
K00042	2-hydroxy-3-oxopropionate reductase [EC:1.1.1.60]	K01608	tartronate-semialdehyde synthase [EC:4.1.1.47]	C01146	2-Hydroxy-3-oxopropanoate	0.560395
K00171	pyruvate ferredoxin oxidoreductase, delta subunit [EC:1.2.7.1]	K16845	(2R)-sulfolactate sulfo-lyase subunit alpha [EC:4.4.1.24]	C00022	Pyruvate	0.560354
K00171	pyruvate ferredoxin oxidoreductase, delta subunit [EC:1.2.7.1]	K02160	acetyl-CoA carboxylase biotin carboxyl carrier protein	C00024	Acetyl-CoA	0.560297
K01902	succinyl-CoA synthetase alpha subunit [EC:6.2.1.5]	K05714	2-hydroxy-6-ketonona-2,4-dienedioic acid hydrolase [EC:3.7.1.-]	C00042	Succinate	0.560266
K00527	ribonucleoside-triphosphate reductase [EC:1.17.4.2]	K03047	DNA-directed RNA polymerase subunit D [EC:2.7.7.6]	C00002	ATP	0.560233
K00527	ribonucleoside-triphosphate reductase [EC:1.17.4.2]	K03047	DNA-directed RNA polymerase subunit D [EC:2.7.7.6]	C00044	GTP	0.560233
K00527	ribonucleoside-triphosphate reductase [EC:1.17.4.2]	K03047	DNA-directed RNA polymerase subunit D [EC:2.7.7.6]	C00063	CTP	0.560233
K00584	tetrahydromethanopterin S-methyltransferase subunit H [EC:2.1.1.86]	K03388	heterodisulfide reductase subunit A [EC:1.8.98.1]	C03576	2-Mercaptoethanesulfonate	0.560098
K00577	tetrahydromethanopterin S-methyltransferase subunit A [EC:2.1.1.86]	K03388	heterodisulfide reductase subunit A [EC:1.8.98.1]	C03576	2-Mercaptoethanesulfonate	0.560063
K00247	fumarate reductase subunit D	K03417	methylisocitrate lyase [EC:4.1.3.30]	C00042	Succinate	0.560062
K01222	6-phospho-beta-glucosidase [EC:3.2.1.86]	K01792	glucose-6-phosphate 1-epimerase [EC:5.1.3.15]	C01172	beta-D-Glucose 6-phosphate	0.559914
K00527	ribonucleoside-triphosphate reductase [EC:1.17.4.2]	K03041	DNA-directed RNA polymerase subunit A' [EC:2.7.7.6]	C00002	ATP	0.559838
K00527	ribonucleoside-triphosphate reductase [EC:1.17.4.2]	K03041	DNA-directed RNA polymerase subunit A' [EC:2.7.7.6]	C00044	GTP	0.559838
K00527	ribonucleoside-triphosphate reductase [EC:1.17.4.2]	K03041	DNA-directed RNA polymerase subunit A' [EC:2.7.7.6]	C00063	CTP	0.559838
K00068	sorbitol-6-phosphate 2-dehydrogenase [EC:1.1.1.140]	K01622	fructose 1,6-bisphosphate aldolase/phosphatase [EC:4.1.2.13 3.1.3.11]	C05345	beta-D-Fructose 6-phosphate	0.559578
K00769	xanthine phosphoribosyltransferase [EC:2.4.2.22]	K13481	xanthine dehydrogenase small subunit [EC:1.17.1.4]	C00385	Xanthine	0.559447
K02302	uroporphyrin-III C-methyltransferase / precorrin-2 dehydrogenase / sirohydrochlorin ferrochelatase [EC:2.1.1.107 1.3.1.76 4.99.1.4]	K13542	uroporphyrinogen III methyltransferase / synthase [EC:2.1.1.107 4.2.1.75]	C01051	Uroporphyrinogen III	0.559228
K02302	uroporphyrin-III C-methyltransferase / precorrin-2 dehydrogenase / sirohydrochlorin ferrochelatase [EC:2.1.1.107 1.3.1.76 4.99.1.4]	K13542	uroporphyrinogen III methyltransferase / synthase [EC:2.1.1.107 4.2.1.75]	C02463	Precorrin 2	0.559228
K08353	thiosulfate reductase electron transport protein	K16950	anaerobic sulfite reductase subunit A	C00283	Hydrogen sulfide	0.559215
K00823	4-aminobutyrate aminotransferase [EC:2.6.1.19]	K12255	guanidinobutyrase [EC:3.5.3.7]	C00334	4-Aminobutanoate	0.559096
K01624	fructose-bisphosphate aldolase, class II [EC:4.1.2.13]	K05878	dihydroxyacetone kinase, N-terminal domain [EC:2.7.1.-]	C00111	Glycerone phosphate	0.559094
K01184	polygalacturonase [EC:3.2.1.15]	K01812	glucuronate isomerase [EC:5.3.1.12]	C00333	D-Galacturonate	0.559091
K00262	glutamate dehydrogenase (NADP+) [EC:1.4.1.4]	K03385	nitrite reductase (cytochrome c-552) [EC:1.7.2.2]	C00014	Ammonia	0.558867
K03784	purine-nucleoside phosphorylase [EC:2.4.2.1]	K10353	deoxyadenosine kinase [EC:2.7.1.76]	C00559	Deoxyadenosine	0.558775
K04093	chorismate mutase [EC:5.4.99.5]	K04517	prephenate dehydrogenase [EC:1.3.1.12]	C00254	Prephenate	0.558675
K00028	malate dehydrogenase (decarboxylating) [EC:1.1.1.39]	K01007	pyruvate, water dikinase [EC:2.7.9.2]	C00022	Pyruvate	0.558665
K00116	malate dehydrogenase (quinone) [EC:1.1.5.4]	K01595	phosphoenolpyruvate carboxylase [EC:4.1.1.31]	C00036	Oxaloacetate	0.558623
K00581	tetrahydromethanopterin S-methyltransferase subunit E [EC:2.1.1.86]	K03390	heterodisulfide reductase subunit C [EC:1.8.98.1]	C03576	2-Mercaptoethanesulfonate	0.558558
K01487	guanine deaminase [EC:3.5.4.3]	K11178	xanthine dehydrogenase YagS FAD-binding subunit [EC:1.17.1.4]	C00385	Xanthine	0.558484
K00169	pyruvate ferredoxin oxidoreductase, alpha subunit [EC:1.2.7.1]	K11180	sulfite reductase alpha subunit [EC:1.8.99.3 1.8.99.1]	C16399	2,4-Diamino-6-hydroxylaminotoluene	0.558418
K01621	phosphoketolase [EC:4.1.2.9]	K16305	fructose-bisphosphate aldolase / 6-deoxy-5-ketofructose 1-phosphate synthase [EC:4.1.2.13 2.2.1.11]	C00118	D-Glyceraldehyde 3-phosphate	0.558235
K00140	malonate-semialdehyde dehydrogenase (acetylating) / methylmalonate-semialdehyde dehydrogenase [EC:1.2.1.18 1.2.1.27]	K00627	pyruvate dehydrogenase E2 component (dihydrolipoamide acetyltransferase) [EC:2.3.1.12]	C00024	Acetyl-CoA	0.558202
K00172	pyruvate ferredoxin oxidoreductase, gamma subunit [EC:1.2.7.1]	K00873	pyruvate kinase [EC:2.7.1.40]	C00022	Pyruvate	0.557969
K00578	tetrahydromethanopterin S-methyltransferase subunit B [EC:2.1.1.86]	K03390	heterodisulfide reductase subunit C [EC:1.8.98.1]	C03576	2-Mercaptoethanesulfonate	0.557935
K00832	aromatic-amino-acid transaminase [EC:2.6.1.57]	K01668	tyrosine phenol-lyase [EC:4.1.99.2]	C00082	L-Tyrosine	0.557846
K00066	GDP-mannose 6-dehydrogenase [EC:1.1.1.132]	K01711	GDPmannose 4,6-dehydratase [EC:4.2.1.47]	C00096	GDP-mannose	0.557816
K00170	pyruvate ferredoxin oxidoreductase, beta subunit [EC:1.2.7.1]	K17217	cystathionine gamma-lyase / homocysteine desulfhydrase [EC:4.4.1.1 4.4.1.2]	C00109	2-Oxobutanoate	0.557702
K07406	alpha-galactosidase [EC:3.2.1.22]	K17317	glucose/mannose transport system permease protein	C00031	D-Glucose	0.557509
K07406	alpha-galactosidase [EC:3.2.1.22]	K17317	glucose/mannose transport system permease protein	C00159	D-Mannose	0.557509
K00578	tetrahydromethanopterin S-methyltransferase subunit B [EC:2.1.1.86]	K03388	heterodisulfide reductase subunit A [EC:1.8.98.1]	C03576	2-Mercaptoethanesulfonate	0.557463
K00382	dihydrolipoamide dehydrogenase [EC:1.8.1.4]	K00658	2-oxoglutarate dehydrogenase E2 component (dihydrolipoamide succinyltransferase) [EC:2.3.1.61]	C15973	Enzyme N6-(dihydrolipoyl)lysine	0.557442
K11180	sulfite reductase alpha subunit [EC:1.8.99.3 1.8.99.1]	K12339	cysteine synthase B [EC:2.5.1.47]	C00283	Hydrogen sulfide	0.557376
K00943	dTMP kinase [EC:2.7.4.9]	K08722	5'-nucleotidase [EC:3.1.3.5]	C00364	dTMP	0.557218
K00579	tetrahydromethanopterin S-methyltransferase subunit C [EC:2.1.1.86]	K03390	heterodisulfide reductase subunit C [EC:1.8.98.1]	C03576	2-Mercaptoethanesulfonate	0.557135
K01745	histidine ammonia-lyase [EC:4.3.1.3]	K17363	urocanate reductase [EC:1.3.99.33]	C00785	Urocanate	0.557081
K08967	1,2-dihydroxy-3-keto-5-methylthiopentene dioxygenase [EC:1.13.11.53 1.13.11.54]	K08969	aminotransferase [EC:2.6.1.-]	C01180	4-Methylthio-2-oxobutanoic acid	0.557016
K00027	malate dehydrogenase (oxaloacetate-decarboxylating) [EC:1.1.1.38]	K00172	pyruvate ferredoxin oxidoreductase, gamma subunit [EC:1.2.7.1]	C00022	Pyruvate	0.556941
K03784	purine-nucleoside phosphorylase [EC:2.4.2.1]	K17722	dihydropyrimidine dehydrogenase (NAD+) subunit PreT [EC:1.3.1.1]	C00106	Uracil	0.556825
K00140	malonate-semialdehyde dehydrogenase (acetylating) / methylmalonate-semialdehyde dehydrogenase [EC:1.2.1.18 1.2.1.27]	K15024	putative phosphotransacetylase [EC:2.3.1.8]	C00024	Acetyl-CoA	0.556814
K00140	malonate-semialdehyde dehydrogenase (acetylating) / methylmalonate-semialdehyde dehydrogenase [EC:1.2.1.18 1.2.1.27]	K15024	putative phosphotransacetylase [EC:2.3.1.8]	C00100	Propanoyl-CoA	0.556814
K03462	nicotinamide phosphoribosyltransferase [EC:2.4.2.12]	K08723	5'-nucleotidase [EC:3.1.3.5]	C00455	Nicotinamide D-ribonucleotide	0.55675
K01423	undefined	K01961	acetyl-CoA carboxylase, biotin carboxylase subunit [EC:6.4.1.2 6.3.4.14]	C06250	Holo-[carboxylase]	0.556706
K00162	pyruvate dehydrogenase E1 component subunit beta [EC:1.2.4.1]	K16845	(2R)-sulfolactate sulfo-lyase subunit alpha [EC:4.4.1.24]	C00022	Pyruvate	0.55667
K01958	pyruvate carboxylase [EC:6.4.1.1]	K17950	L-cysteate sulfo-lyase [EC:4.4.1.25]	C00022	Pyruvate	0.556633
K03815	xanthosine phosphorylase [EC:2.4.2.-]	K13479	xanthine dehydrogenase FAD-binding subunit [EC:1.17.1.4]	C00385	Xanthine	0.556607
K00581	tetrahydromethanopterin S-methyltransferase subunit E [EC:2.1.1.86]	K03388	heterodisulfide reductase subunit A [EC:1.8.98.1]	C03576	2-Mercaptoethanesulfonate	0.556588
K00003	homoserine dehydrogenase [EC:1.1.1.3]	K00641	homoserine O-acetyltransferase [EC:2.3.1.31]	C00263	L-Homoserine	0.556543
K00632	acetyl-CoA acyltransferase [EC:2.3.1.16]	K01641	hydroxymethylglutaryl-CoA synthase [EC:2.3.3.10]	C00024	Acetyl-CoA	0.556303
K00123	formate dehydrogenase major subunit [EC:1.2.1.2]	K07130	arylformamidase [EC:3.5.1.9]	C00058	Formate	0.556274
K00682	gamma-glutamylcyclotransferase [EC:2.3.2.4]	K11358	aspartate aminotransferase [EC:2.6.1.1]	C00097	L-Cysteine	0.556214
K00169	pyruvate ferredoxin oxidoreductase, alpha subunit [EC:1.2.7.1]	K00873	pyruvate kinase [EC:2.7.1.40]	C00022	Pyruvate	0.555981
K00844	hexokinase [EC:2.7.1.1]	K00850	6-phosphofructokinase 1 [EC:2.7.1.11]	C05345	beta-D-Fructose 6-phosphate	0.555955
K01512	acylphosphatase [EC:3.6.1.7]	K05549	benzoate/toluate 1,2-dioxygenase subunit alpha [EC:1.14.12.10 1.14.12.-]	C00180	Benzoate	0.555906
K00194	acetyl-CoA decarbonylase/synthase complex subunit delta [EC:2.1.1.245]	K00579	tetrahydromethanopterin S-methyltransferase subunit C [EC:2.1.1.86]	C01217	5,6,7,8-Tetrahydromethanopterin	0.555864
K00194	acetyl-CoA decarbonylase/synthase complex subunit delta [EC:2.1.1.245]	K00579	tetrahydromethanopterin S-methyltransferase subunit C [EC:2.1.1.86]	C04488	5-Methyl-5,6,7,8-tetrahydromethanopterin	0.555864
K00600	glycine hydroxymethyltransferase [EC:2.1.2.1]	K13942	5,10-methenyltetrahydromethanopterin hydrogenase [EC:1.12.98.2]	C04377	5,10-Methylenetetrahydromethanopterin	0.555828
K00248	butyryl-CoA dehydrogenase [EC:1.3.8.1]	K00626	acetyl-CoA C-acetyltransferase [EC:2.3.1.9]	C00136	Butanoyl-CoA	0.555795
K00033	6-phosphogluconate dehydrogenase [EC:1.1.1.44]	K13831	3-hexulose-6-phosphate synthase / 6-phospho-3-hexuloisomerase [EC:4.1.2.43 5.3.1.27]	C00199	D-Ribulose 5-phosphate	0.555743
K01046	triacylglycerol lipase [EC:3.1.1.3]	K03429	1,2-diacylglycerol 3-glucosyltransferase [EC:2.4.1.157]	C00641	1,2-Diacyl-sn-glycerol	0.555726
K03342	para-aminobenzoate synthetase / 4-amino-4-deoxychorismate lyase [EC:2.6.1.85 4.1.3.38]	K14170	chorismate mutase / prephenate dehydratase [EC:5.4.99.5 4.2.1.51]	C00251	Chorismate	0.555712
K04517	prephenate dehydrogenase [EC:1.3.1.12]	K06208	chorismate mutase [EC:5.4.99.5]	C00254	Prephenate	0.555705
K00170	pyruvate ferredoxin oxidoreductase, beta subunit [EC:1.2.7.1]	K11181	sulfite reductase beta subunit [EC:1.8.99.3 1.8.99.1]	C16399	2,4-Diamino-6-hydroxylaminotoluene	0.55563
K01598	phosphopantothenoylcysteine decarboxylase [EC:4.1.1.36]	K02201	pantetheine-phosphate adenylyltransferase [EC:2.7.7.3]	C01134	Pantetheine 4'-phosphate	0.555616
K00170	pyruvate ferredoxin oxidoreductase, beta subunit [EC:1.2.7.1]	K01571	oxaloacetate decarboxylase, alpha subunit [EC:4.1.1.3]	C00022	Pyruvate	0.555576
K00863	dihydroxyacetone kinase [EC:2.7.1.29]	K01622	fructose 1,6-bisphosphate aldolase/phosphatase [EC:4.1.2.13 3.1.3.11]	C00111	Glycerone phosphate	0.555482
K00015	glyoxylate reductase [EC:1.1.1.26]	K12972	gyoxylate/hydroxypyruvate reductase A [EC:1.1.1.79 1.1.1.81]	C00168	Hydroxypyruvate	0.555441
K00161	pyruvate dehydrogenase E1 component subunit alpha [EC:1.2.4.1]	K00172	pyruvate ferredoxin oxidoreductase, gamma subunit [EC:1.2.7.1]	C00022	Pyruvate	0.555281
K00128	aldehyde dehydrogenase (NAD+) [EC:1.2.1.3]	K01905	acetyl-CoA synthetase (ADP-forming) [EC:6.2.1.13]	C00033	Acetate	0.555219
K00854	xylulokinase [EC:2.7.1.17]	K17818	D-arabinitol dehydrogenase (NADP+) [EC:1.1.1.287]	C00310	D-Xylulose	0.555212
K00854	xylulokinase [EC:2.7.1.17]	K05351	D-xylulose reductase [EC:1.1.1.9]	C00310	D-Xylulose	0.555174
K00024	malate dehydrogenase [EC:1.1.1.37]	K00278	L-aspartate oxidase [EC:1.4.3.16]	C00036	Oxaloacetate	0.5551
K00161	pyruvate dehydrogenase E1 component subunit alpha [EC:1.2.4.1]	K00170	pyruvate ferredoxin oxidoreductase, beta subunit [EC:1.2.7.1]	C00022	Pyruvate	0.554997
K01962	acetyl-CoA carboxylase carboxyl transferase subunit alpha [EC:6.4.1.2]	K11533	fatty acid synthase, bacteria type [EC:2.3.1.-]	C00024	Acetyl-CoA	0.554971
K04093	chorismate mutase [EC:5.4.99.5]	K14170	chorismate mutase / prephenate dehydratase [EC:5.4.99.5 4.2.1.51]	C00254	Prephenate	0.554837
K00697	trehalose 6-phosphate synthase [EC:2.4.1.15]	K16055	trehalose 6-phosphate synthase/phosphatase [EC:2.4.1.15 3.1.3.12]	C00689	alpha,alpha'-Trehalose 6-phosphate	0.554809
K03046	DNA-directed RNA polymerase subunit beta' [EC:2.7.7.6]	K05873	adenylate cyclase, class 2 [EC:4.6.1.1]	C00002	ATP	0.554697
K03046	DNA-directed RNA polymerase subunit beta' [EC:2.7.7.6]	K05873	adenylate cyclase, class 2 [EC:4.6.1.1]	C00044	GTP	0.554697
K01029	3-oxoacid CoA-transferase subunit B [EC:2.8.3.5]	K01574	acetoacetate decarboxylase [EC:4.1.1.4]	C00164	Acetoacetate	0.554615
K00583	tetrahydromethanopterin S-methyltransferase subunit G [EC:2.1.1.86]	K03390	heterodisulfide reductase subunit C [EC:1.8.98.1]	C03576	2-Mercaptoethanesulfonate	0.554564
K00027	malate dehydrogenase (oxaloacetate-decarboxylating) [EC:1.1.1.38]	K16164	acylpyruvate hydrolase [EC:3.7.1.5]	C00022	Pyruvate	0.554392
K00172	pyruvate ferredoxin oxidoreductase, gamma subunit [EC:1.2.7.1]	K01571	oxaloacetate decarboxylase, alpha subunit [EC:4.1.1.3]	C00022	Pyruvate	0.554324
K00611	ornithine carbamoyltransferase [EC:2.1.3.3]	K01750	ornithine cyclodeaminase [EC:4.3.1.12]	C00077	L-Ornithine	0.554324
K01255	leucyl aminopeptidase [EC:3.4.11.1]	K17217	cystathionine gamma-lyase / homocysteine desulfhydrase [EC:4.4.1.1 4.4.1.2]	C00097	L-Cysteine	0.554224
K00626	acetyl-CoA C-acetyltransferase [EC:2.3.1.9]	K10977	methanogen homocitrate synthase [EC:2.3.3.14 2.3.3.-]	C00024	Acetyl-CoA	0.554205
K00813	aspartate aminotransferase [EC:2.6.1.1]	K10125	two-component system, NtrC family, C4-dicarboxylate transport sensor histidine kinase DctB [EC:2.7.13.3]	C00036	Oxaloacetate	0.554154
K00639	glycine C-acetyltransferase [EC:2.3.1.29]	K00643	5-aminolevulinate synthase [EC:2.3.1.37]	C00037	Glycine	0.554103
K00384	thioredoxin reductase (NADPH) [EC:1.8.1.9]	K12527	putative selenate reductase [EC:1.97.1.9]	C05684	Selenite	0.553976
K00172	pyruvate ferredoxin oxidoreductase, gamma subunit [EC:1.2.7.1]	K00824	D-alanine transaminase [EC:2.6.1.21]	C00022	Pyruvate	0.553943
K00205	4Fe-4S ferredoxin	K03518	carbon-monoxide dehydrogenase small subunit [EC:1.2.99.2]	C00011	CO2	0.553923
K00457	4-hydroxyphenylpyruvate dioxygenase [EC:1.13.11.27]	K00832	aromatic-amino-acid transaminase [EC:2.6.1.57]	C00166	Phenylpyruvate	0.553919
K00457	4-hydroxyphenylpyruvate dioxygenase [EC:1.13.11.27]	K00832	aromatic-amino-acid transaminase [EC:2.6.1.57]	C01179	3-(4-Hydroxyphenyl)pyruvate	0.553919
K01487	guanine deaminase [EC:3.5.4.3]	K11177	xanthine dehydrogenase YagR molybdenum-binding subunit [EC:1.17.1.4]	C00385	Xanthine	0.553879
K01848	methylmalonyl-CoA mutase, N-terminal domain [EC:5.4.99.2]	K01903	succinyl-CoA synthetase beta subunit [EC:6.2.1.5]	C00091	Succinyl-CoA	0.553837
K00657	diamine N-acetyltransferase [EC:2.3.1.57]	K12251	N-carbamoylputrescine amidase [EC:3.5.1.53]	C00134	Putrescine	0.553834
K00603	glutamate formiminotransferase [EC:2.1.2.5]	K10003	glutamate/aspartate transport system permease protein	C00025	L-Glutamate	0.55381
K00169	pyruvate ferredoxin oxidoreductase, alpha subunit [EC:1.2.7.1]	K17217	cystathionine gamma-lyase / homocysteine desulfhydrase [EC:4.4.1.1 4.4.1.2]	C00109	2-Oxobutanoate	0.553755
K00171	pyruvate ferredoxin oxidoreductase, delta subunit [EC:1.2.7.1]	K00830	alanine-glyoxylate transaminase / serine-glyoxylate transaminase / serine-pyruvate transaminase [EC:2.6.1.44 2.6.1.45 2.6.1.51]	C00022	Pyruvate	0.553686
K11358	aspartate aminotransferase [EC:2.6.1.1]	K14170	chorismate mutase / prephenate dehydratase [EC:5.4.99.5 4.2.1.51]	C00079	L-Phenylalanine	0.553678
K11358	aspartate aminotransferase [EC:2.6.1.1]	K14170	chorismate mutase / prephenate dehydratase [EC:5.4.99.5 4.2.1.51]	C00166	Phenylpyruvate	0.553678
K00432	glutathione peroxidase [EC:1.11.1.9]	K01460	glutathionylspermidine amidase/synthetase [EC:3.5.1.78 6.3.1.8]	C00051	Glutathione	0.553655
K01208	cyclomaltodextrinase [EC:3.2.1.54]	K15771	arabinogalactan oligomer / maltooligosaccharide transport system permease protein	C01935	Maltodextrin	0.553601
K03040	DNA-directed RNA polymerase subunit alpha [EC:2.7.7.6]	K05873	adenylate cyclase, class 2 [EC:4.6.1.1]	C00002	ATP	0.55356
K03040	DNA-directed RNA polymerase subunit alpha [EC:2.7.7.6]	K05873	adenylate cyclase, class 2 [EC:4.6.1.1]	C00044	GTP	0.55356
K00680	undefined	K01035	acetate CoA/acetoacetate CoA-transferase beta subunit [EC:2.8.3.8 2.8.3.9]	C16273	3-Hydroxy-5-oxohexanoyl-CoA	0.55348
K13810	transaldolase / glucose-6-phosphate isomerase [EC:2.2.1.2 5.3.1.9]	K16011	mannose-1-phosphate guanylyltransferase / mannose-6-phosphate isomerase [EC:2.7.7.13 5.3.1.8]	C05345	beta-D-Fructose 6-phosphate	0.553332
K00162	pyruvate dehydrogenase E1 component subunit beta [EC:1.2.4.1]	K00170	pyruvate ferredoxin oxidoreductase, beta subunit [EC:1.2.7.1]	C00022	Pyruvate	0.55326
K00170	pyruvate ferredoxin oxidoreductase, beta subunit [EC:1.2.7.1]	K01963	acetyl-CoA carboxylase carboxyl transferase subunit beta [EC:6.4.1.2]	C00024	Acetyl-CoA	0.55313
K00570	phosphatidylethanolamine/phosphatidyl-N-methylethanolamine N-methyltransferase [EC:2.1.1.17 2.1.1.71]	K01058	phospholipase A1 [EC:3.1.1.32 3.1.1.4]	C00157	Phosphatidylcholine	0.553092
K01903	succinyl-CoA synthetase beta subunit [EC:6.2.1.5]	K08324	succinate-semialdehyde dehydrogenase [EC:1.2.1.16 1.2.1.24]	C00042	Succinate	0.553033
K00325	NAD(P) transhydrogenase subunit beta [EC:1.6.1.2]	K01916	NAD+ synthase [EC:6.3.1.5]	C00003	NAD+	0.552916
K00368	nitrite reductase (NO-forming) [EC:1.7.2.1]	K00371	nitrate reductase beta subunit [EC:1.7.99.4]	C00088	Nitrite	0.55291
K01753	D-serine dehydratase [EC:4.3.1.18]	K01959	pyruvate carboxylase subunit A [EC:6.4.1.1]	C00022	Pyruvate	0.552886
K00170	pyruvate ferredoxin oxidoreductase, beta subunit [EC:1.2.7.1]	K00830	alanine-glyoxylate transaminase / serine-glyoxylate transaminase / serine-pyruvate transaminase [EC:2.6.1.44 2.6.1.45 2.6.1.51]	C00022	Pyruvate	0.552828
K00105	alpha-glycerophosphate oxidase [EC:1.1.3.21]	K00863	dihydroxyacetone kinase [EC:2.7.1.29]	C00111	Glycerone phosphate	0.552752
K03737	putative pyruvate-flavodoxin oxidoreductase [EC:1.2.7.-]	K14138	acetyl-CoA synthase [EC:2.3.1.169]	C00024	Acetyl-CoA	0.552727
K02079	N-acetylgalactosamine-6-phosphate deacetylase [EC:3.5.1.25]	K02745	PTS system, N-acetylgalactosamine-specific IIB component [EC:2.7.1.69]	C06376	N-Acetyl-D-galactosamine 6-phosphate	0.552707
K00209	enoyl-[acyl-carrier protein] reductase / trans-2-enoyl-CoA reductase (NAD+) [EC:1.3.1.- 1.3.1.44]	K01715	enoyl-CoA hydratase [EC:4.2.1.17]	C00877	Crotonoyl-CoA	0.552685
K00161	pyruvate dehydrogenase E1 component subunit alpha [EC:1.2.4.1]	K17463	2-dehydro-3-deoxy-phosphogluconate aldolase [EC:4.1.2.14]	C00022	Pyruvate	0.552641
K00201	formylmethanofuran dehydrogenase subunit B [EC:1.2.99.5]	K03520	carbon-monoxide dehydrogenase large subunit [EC:1.2.99.2]	C00011	CO2	0.552627
K03059	DNA-directed RNA polymerase subunit P [EC:2.7.7.6]	K06928	nucleoside-triphosphatase THEP1 [EC:3.6.1.15]	C00002	ATP	0.552624
K01686	mannonate dehydratase [EC:4.2.1.8]	K16850	altronate dehydratase large subunit [EC:4.2.1.7]	C00204	2-Dehydro-3-deoxy-D-gluconate	0.552607
K00886	polyphosphate glucokinase [EC:2.7.1.63]	K01792	glucose-6-phosphate 1-epimerase [EC:5.1.3.15]	C00668	alpha-D-Glucose 6-phosphate	0.552594
K00886	polyphosphate glucokinase [EC:2.7.1.63]	K01792	glucose-6-phosphate 1-epimerase [EC:5.1.3.15]	C01172	beta-D-Glucose 6-phosphate	0.552594
K00134	glyceraldehyde 3-phosphate dehydrogenase [EC:1.2.1.12]	K01621	phosphoketolase [EC:4.1.2.9]	C00118	D-Glyceraldehyde 3-phosphate	0.552535
K00939	adenylate kinase [EC:2.7.4.3]	K10353	deoxyadenosine kinase [EC:2.7.1.76]	C00360	dAMP	0.552512
K00952	nicotinamide-nucleotide adenylyltransferase [EC:2.7.7.1]	K08722	5'-nucleotidase [EC:3.1.3.5]	C00455	Nicotinamide D-ribonucleotide	0.552512
K00952	nicotinamide-nucleotide adenylyltransferase [EC:2.7.7.1]	K08722	5'-nucleotidase [EC:3.1.3.5]	C01185	Nicotinate D-ribonucleotide	0.552512
K00161	pyruvate dehydrogenase E1 component subunit alpha [EC:1.2.4.1]	K16846	(2R)-sulfolactate sulfo-lyase subunit beta [EC:4.4.1.24]	C00022	Pyruvate	0.55251
K00205	4Fe-4S ferredoxin	K03520	carbon-monoxide dehydrogenase large subunit [EC:1.2.99.2]	C00011	CO2	0.552479
K04516	chorismate mutase [EC:5.4.99.5]	K04518	prephenate dehydratase [EC:4.2.1.51]	C00254	Prephenate	0.552435
K00248	butyryl-CoA dehydrogenase [EC:1.3.8.1]	K09699	2-oxoisovalerate dehydrogenase E2 component (dihydrolipoyl transacylase) [EC:2.3.1.168]	C00630	2-Methylpropanoyl-CoA	0.552315
K00248	butyryl-CoA dehydrogenase [EC:1.3.8.1]	K09699	2-oxoisovalerate dehydrogenase E2 component (dihydrolipoyl transacylase) [EC:2.3.1.168]	C15980	(S)-2-Methylbutanoyl-CoA	0.552315
K00140	malonate-semialdehyde dehydrogenase (acetylating) / methylmalonate-semialdehyde dehydrogenase [EC:1.2.1.18 1.2.1.27]	K00170	pyruvate ferredoxin oxidoreductase, beta subunit [EC:1.2.7.1]	C00024	Acetyl-CoA	0.552314
K00140	malonate-semialdehyde dehydrogenase (acetylating) / methylmalonate-semialdehyde dehydrogenase [EC:1.2.1.18 1.2.1.27]	K00170	pyruvate ferredoxin oxidoreductase, beta subunit [EC:1.2.7.1]	C00100	Propanoyl-CoA	0.552314
K00171	pyruvate ferredoxin oxidoreductase, delta subunit [EC:1.2.7.1]	K01007	pyruvate, water dikinase [EC:2.7.9.2]	C00022	Pyruvate	0.55231
K01512	acylphosphatase [EC:3.6.1.7]	K05550	benzoate/toluate 1,2-dioxygenase subunit beta [EC:1.14.12.10 1.14.12.-]	C00180	Benzoate	0.552206
K00620	glutamate N-acetyltransferase / amino-acid N-acetyltransferase [EC:2.3.1.35 2.3.1.1]	K01750	ornithine cyclodeaminase [EC:4.3.1.12]	C00077	L-Ornithine	0.552157
K00692	levansucrase [EC:2.4.1.10]	K05341	amylosucrase [EC:2.4.1.4]	C00089	Sucrose	0.552155
K00985	RNA-directed RNA polymerase [EC:2.7.7.48]	K06928	nucleoside-triphosphatase THEP1 [EC:3.6.1.15]	C00002	ATP	0.552022
K00294	1-pyrroline-5-carboxylate dehydrogenase [EC:1.2.1.88]	K13821	proline dehydrogenase / delta 1-pyrroline-5-carboxylate dehydrogenase [EC:1.5.5.2 1.2.1.88]	C00025	L-Glutamate	0.551976
K00294	1-pyrroline-5-carboxylate dehydrogenase [EC:1.2.1.88]	K13821	proline dehydrogenase / delta 1-pyrroline-5-carboxylate dehydrogenase [EC:1.5.5.2 1.2.1.88]	C03912	(S)-1-Pyrroline-5-carboxylate	0.551976
K00583	tetrahydromethanopterin S-methyltransferase subunit G [EC:2.1.1.86]	K03388	heterodisulfide reductase subunit A [EC:1.8.98.1]	C03576	2-Mercaptoethanesulfonate	0.551667
K00262	glutamate dehydrogenase (NADP+) [EC:1.4.1.4]	K00294	1-pyrroline-5-carboxylate dehydrogenase [EC:1.2.1.88]	C00025	L-Glutamate	0.55165
K00171	pyruvate ferredoxin oxidoreductase, delta subunit [EC:1.2.7.1]	K00824	D-alanine transaminase [EC:2.6.1.21]	C00022	Pyruvate	0.551458
K01948	carbamoyl-phosphate synthase (ammonia) [EC:6.3.4.16]	K05601	hydroxylamine reductase [EC:1.7.99.1]	C00014	Ammonia	0.551448
K00925	acetate kinase [EC:2.7.2.1]	K03852	sulfoacetaldehyde acetyltransferase [EC:2.3.3.15]	C00227	Acetyl phosphate	0.551265
K14681	argininosuccinate lyase / amino-acid N-acetyltransferase [EC:4.3.2.1 2.3.1.1]	K15371	glutamate dehydrogenase [EC:1.4.1.2]	C00025	L-Glutamate	0.551193
K01640	hydroxymethylglutaryl-CoA lyase [EC:4.1.3.4]	K01907	acetoacetyl-CoA synthetase [EC:6.2.1.16]	C00164	Acetoacetate	0.551169
K01007	pyruvate, water dikinase [EC:2.7.9.2]	K01596	phosphoenolpyruvate carboxykinase (GTP) [EC:4.1.1.32]	C00074	Phosphoenolpyruvate	0.551132
K01958	pyruvate carboxylase [EC:6.4.1.1]	K16845	(2R)-sulfolactate sulfo-lyase subunit alpha [EC:4.4.1.24]	C00022	Pyruvate	0.551128
K00603	glutamate formiminotransferase [EC:2.1.2.5]	K10001	glutamate/aspartate transport system substrate-binding protein	C00025	L-Glutamate	0.551078
K02201	pantetheine-phosphate adenylyltransferase [EC:2.7.7.3]	K03525	type III pantothenate kinase [EC:2.7.1.33]	C01134	Pantetheine 4'-phosphate	0.551056
K00527	ribonucleoside-triphosphate reductase [EC:1.17.4.2]	K02685	DNA primase large subunit [EC:2.7.7.-]	C00131	dATP	0.550916
K00527	ribonucleoside-triphosphate reductase [EC:1.17.4.2]	K02685	DNA primase large subunit [EC:2.7.7.-]	C00286	dGTP	0.550916
K00527	ribonucleoside-triphosphate reductase [EC:1.17.4.2]	K02685	DNA primase large subunit [EC:2.7.7.-]	C00458	dCTP	0.550916
K00150	glyceraldehyde-3-phosphate dehydrogenase (NAD(P)) [EC:1.2.1.59]	K01623	fructose-bisphosphate aldolase, class I [EC:4.1.2.13]	C00118	D-Glyceraldehyde 3-phosphate	0.550908
K00162	pyruvate dehydrogenase E1 component subunit beta [EC:1.2.4.1]	K00172	pyruvate ferredoxin oxidoreductase, gamma subunit [EC:1.2.7.1]	C00022	Pyruvate	0.550817
K00123	formate dehydrogenase major subunit [EC:1.2.1.2]	K03520	carbon-monoxide dehydrogenase large subunit [EC:1.2.99.2]	C00011	CO2	0.550644
K00632	acetyl-CoA acyltransferase [EC:2.3.1.16]	K01902	succinyl-CoA synthetase alpha subunit [EC:6.2.1.5]	C00091	Succinyl-CoA	0.550459
K02439	thiosulfate sulfurtransferase [EC:2.8.1.1]	K16951	anaerobic sulfite reductase subunit B	C00094	Sulfite	0.550439
K00901	diacylglycerol kinase (ATP dependent) [EC:2.7.1.107]	K01114	phospholipase C [EC:3.1.4.3]	C00641	1,2-Diacyl-sn-glycerol	0.550437
K01426	amidase [EC:3.5.1.4]	K05549	benzoate/toluate 1,2-dioxygenase subunit alpha [EC:1.14.12.10 1.14.12.-]	C00180	Benzoate	0.550338
K01561	haloacetate dehalogenase [EC:3.8.1.3]	K12972	gyoxylate/hydroxypyruvate reductase A [EC:1.1.1.79 1.1.1.81]	C00160	Glycolate	0.550205
K00812	aspartate aminotransferase [EC:2.6.1.1]	K01914	aspartate--ammonia ligase [EC:6.3.1.1]	C00049	L-Aspartate	0.550092
K00104	glycolate oxidase [EC:1.1.3.15]	K01561	haloacetate dehalogenase [EC:3.8.1.3]	C00160	Glycolate	0.550052
K01425	glutaminase [EC:3.5.1.2]	K01580	glutamate decarboxylase [EC:4.1.1.15]	C00025	L-Glutamate	0.549936
K00945	cytidylate kinase [EC:2.7.4.14]	K15519	deoxyadenosine/deoxycytidine kinase [EC:2.7.1.76 2.7.1.74]	C00239	dCMP	0.549916
K01512	acylphosphatase [EC:3.6.1.7]	K05784	benzoate/toluate 1,2-dioxygenase electron transfer component	C00180	Benzoate	0.549776
K01963	acetyl-CoA carboxylase carboxyl transferase subunit beta [EC:6.4.1.2]	K11533	fatty acid synthase, bacteria type [EC:2.3.1.-]	C00024	Acetyl-CoA	0.549723
K01823	isopentenyl-diphosphate delta-isomerase [EC:5.3.3.2]	K13787	geranylgeranyl diphosphate synthase, type I [EC:2.5.1.1 2.5.1.10 2.5.1.29]	C00129	Isopentenyl diphosphate	0.549663
K01823	isopentenyl-diphosphate delta-isomerase [EC:5.3.3.2]	K13787	geranylgeranyl diphosphate synthase, type I [EC:2.5.1.1 2.5.1.10 2.5.1.29]	C00235	Dimethylallyl diphosphate	0.549663
K00200	formylmethanofuran dehydrogenase subunit A [EC:1.2.99.5]	K03520	carbon-monoxide dehydrogenase large subunit [EC:1.2.99.2]	C00011	CO2	0.549647
K00123	formate dehydrogenase major subunit [EC:1.2.1.2]	K00196	carbon-monoxide dehydrogenase iron sulfur subunit	C00011	CO2	0.54964
K03778	D-lactate dehydrogenase [EC:1.1.1.28]	K16846	(2R)-sulfolactate sulfo-lyase subunit beta [EC:4.4.1.24]	C00022	Pyruvate	0.549621
K00170	pyruvate ferredoxin oxidoreductase, beta subunit [EC:1.2.7.1]	K10977	methanogen homocitrate synthase [EC:2.3.3.14 2.3.3.-]	C00024	Acetyl-CoA	0.549532
K00860	adenylylsulfate kinase [EC:2.7.1.25]	K00956	sulfate adenylyltransferase subunit 1 [EC:2.7.7.4]	C00224	Adenylyl sulfate	0.54949
K00016	L-lactate dehydrogenase [EC:1.1.1.27]	K00170	pyruvate ferredoxin oxidoreductase, beta subunit [EC:1.2.7.1]	C00022	Pyruvate	0.549488
K00830	alanine-glyoxylate transaminase / serine-glyoxylate transaminase / serine-pyruvate transaminase [EC:2.6.1.44 2.6.1.45 2.6.1.51]	K01880	glycyl-tRNA synthetase [EC:6.1.1.14]	C00037	Glycine	0.549461
K00627	pyruvate dehydrogenase E2 component (dihydrolipoamide acetyltransferase) [EC:2.3.1.12]	K00680	undefined	C00024	Acetyl-CoA	0.549426
K00249	acyl-CoA dehydrogenase [EC:1.3.8.7]	K01026	propionate CoA-transferase [EC:2.8.3.1]	C00100	Propanoyl-CoA	0.549266
K00705	4-alpha-glucanotransferase [EC:2.4.1.25]	K05343	maltose alpha-D-glucosyltransferase/ alpha-amylase [EC:5.4.99.16 3.2.1.1]	C00208	Maltose	0.549176
K01902	succinyl-CoA synthetase alpha subunit [EC:6.2.1.5]	K02615	acetyl-CoA acetyltransferase [EC:2.3.1.-]	C00091	Succinyl-CoA	0.549164
K00210	prephenate dehydrogenase [EC:1.3.1.12]	K04518	prephenate dehydratase [EC:4.2.1.51]	C00254	Prephenate	0.549137
K00757	uridine phosphorylase [EC:2.4.2.3]	K01081	5'-nucleotidase [EC:3.1.3.5]	C00299	Uridine	0.549099
K02552	menaquinone-specific isochorismate synthase [EC:5.4.4.2]	K04092	chorismate mutase [EC:5.4.99.5]	C00251	Chorismate	0.549081
K01835	phosphoglucomutase [EC:5.4.2.2]	K13810	transaldolase / glucose-6-phosphate isomerase [EC:2.2.1.2 5.3.1.9]	C00668	alpha-D-Glucose 6-phosphate	0.548935
K00027	malate dehydrogenase (oxaloacetate-decarboxylating) [EC:1.1.1.38]	K00169	pyruvate ferredoxin oxidoreductase, alpha subunit [EC:1.2.7.1]	C00022	Pyruvate	0.548907
K00240	succinate dehydrogenase iron-sulfur subunit [EC:1.3.5.1]	K18118	succinyl-CoA:acetate CoA-transferase [EC:2.8.3.18]	C00042	Succinate	0.548885
K00102	D-lactate dehydrogenase (cytochrome) [EC:1.1.2.4]	K01958	pyruvate carboxylase [EC:6.4.1.1]	C00022	Pyruvate	0.548874
K00385	anaerobic sulfite reductase subunit C	K02439	thiosulfate sulfurtransferase [EC:2.8.1.1]	C00094	Sulfite	0.548819
K08359	tetrathionate reductase subunit C	K08738	cytochrome c	C00320	Thiosulfate	0.548743
K00850	6-phosphofructokinase 1 [EC:2.7.1.11]	K13831	3-hexulose-6-phosphate synthase / 6-phospho-3-hexuloisomerase [EC:4.1.2.43 5.3.1.27]	C00085	D-Fructose 6-phosphate	0.54858
K00850	6-phosphofructokinase 1 [EC:2.7.1.11]	K13831	3-hexulose-6-phosphate synthase / 6-phospho-3-hexuloisomerase [EC:4.1.2.43 5.3.1.27]	C05345	beta-D-Fructose 6-phosphate	0.54858
K01182	oligo-1,6-glucosidase [EC:3.2.1.10]	K02771	PTS system, fructose-specific IID component	C00095	D-Fructose	0.548574
K01622	fructose 1,6-bisphosphate aldolase/phosphatase [EC:4.1.2.13 3.1.3.11]	K13831	3-hexulose-6-phosphate synthase / 6-phospho-3-hexuloisomerase [EC:4.1.2.43 5.3.1.27]	C05345	beta-D-Fructose 6-phosphate	0.548482
K00249	acyl-CoA dehydrogenase [EC:1.3.8.7]	K00626	acetyl-CoA C-acetyltransferase [EC:2.3.1.9]	C00136	Butanoyl-CoA	0.548474
K00171	pyruvate ferredoxin oxidoreductase, delta subunit [EC:1.2.7.1]	K11181	sulfite reductase beta subunit [EC:1.8.99.3 1.8.99.1]	C16399	2,4-Diamino-6-hydroxylaminotoluene	0.54844
K01792	glucose-6-phosphate 1-epimerase [EC:5.1.3.15]	K02777	PTS system, glucose-specific IIA component [EC:2.7.1.69]	C00668	alpha-D-Glucose 6-phosphate	0.548409
K00031	isocitrate dehydrogenase [EC:1.1.1.42]	K00177	2-oxoglutarate ferredoxin oxidoreductase subunit gamma [EC:1.2.7.3]	C00026	2-Oxoglutarate	0.548405
K10764	O-succinylhomoserine sulfhydrylase [EC:2.5.1.-]	K17217	cystathionine gamma-lyase / homocysteine desulfhydrase [EC:4.4.1.1 4.4.1.2]	C00155	L-Homocysteine	0.548368
K10764	O-succinylhomoserine sulfhydrylase [EC:2.5.1.-]	K17217	cystathionine gamma-lyase / homocysteine desulfhydrase [EC:4.4.1.1 4.4.1.2]	C00283	Hydrogen sulfide	0.548368
K01937	CTP synthase [EC:6.3.4.2]	K03047	DNA-directed RNA polymerase subunit D [EC:2.7.7.6]	C00063	CTP	0.548147
K01937	CTP synthase [EC:6.3.4.2]	K03047	DNA-directed RNA polymerase subunit D [EC:2.7.7.6]	C00075	UTP	0.548147
K00028	malate dehydrogenase (decarboxylating) [EC:1.1.1.39]	K16846	(2R)-sulfolactate sulfo-lyase subunit beta [EC:4.4.1.24]	C00022	Pyruvate	0.548115
K00169	pyruvate ferredoxin oxidoreductase, alpha subunit [EC:1.2.7.1]	K11181	sulfite reductase beta subunit [EC:1.8.99.3 1.8.99.1]	C16399	2,4-Diamino-6-hydroxylaminotoluene	0.548107
K00005	glycerol dehydrogenase [EC:1.1.1.6]	K06120	glycerol dehydratase large subunit [EC:4.2.1.30]	C00116	Glycerol	0.548082
K00690	sucrose phosphorylase [EC:2.4.1.7]	K02769	PTS system, fructose-specific IIB component [EC:2.7.1.69]	C00095	D-Fructose	0.548031
K01803	triosephosphate isomerase (TIM) [EC:5.3.1.1]	K13810	transaldolase / glucose-6-phosphate isomerase [EC:2.2.1.2 5.3.1.9]	C00118	D-Glyceraldehyde 3-phosphate	0.54801
K02768	PTS system, fructose-specific IIA component [EC:2.7.1.69]	K15922	alpha-glucosidase [EC:3.2.1.20]	C00095	D-Fructose	0.547949
K00015	glyoxylate reductase [EC:1.1.1.26]	K01638	malate synthase [EC:2.3.3.9]	C00048	Glyoxylate	0.547935
K00656	formate C-acetyltransferase [EC:2.3.1.54]	K01659	2-methylcitrate synthase [EC:2.3.3.5]	C00100	Propanoyl-CoA	0.547892
K00172	pyruvate ferredoxin oxidoreductase, gamma subunit [EC:1.2.7.1]	K11180	sulfite reductase alpha subunit [EC:1.8.99.3 1.8.99.1]	C16399	2,4-Diamino-6-hydroxylaminotoluene	0.547806
K00169	pyruvate ferredoxin oxidoreductase, alpha subunit [EC:1.2.7.1]	K00830	alanine-glyoxylate transaminase / serine-glyoxylate transaminase / serine-pyruvate transaminase [EC:2.6.1.44 2.6.1.45 2.6.1.51]	C00022	Pyruvate	0.547663
K00320	5,10-methylenetetrahydromethanopterin reductase [EC:1.5.98.2]	K00600	glycine hydroxymethyltransferase [EC:2.1.2.1]	C04377	5,10-Methylenetetrahydromethanopterin	0.547644
K03518	carbon-monoxide dehydrogenase small subunit [EC:1.2.99.2]	K11261	formylmethanofuran dehydrogenase subunit E [EC:1.2.99.5]	C00011	CO2	0.547631
K00962	polyribonucleotide nucleotidyltransferase [EC:2.7.7.8]	K03041	DNA-directed RNA polymerase subunit A' [EC:2.7.7.6]	C00046	RNA	0.54759
K00656	formate C-acetyltransferase [EC:2.3.1.54]	K04020	phosphotransacetylase	C00024	Acetyl-CoA	0.547573
K00632	acetyl-CoA acyltransferase [EC:2.3.1.16]	K00656	formate C-acetyltransferase [EC:2.3.1.54]	C00024	Acetyl-CoA	0.54756
K00632	acetyl-CoA acyltransferase [EC:2.3.1.16]	K00656	formate C-acetyltransferase [EC:2.3.1.54]	C00100	Propanoyl-CoA	0.54756
K00656	formate C-acetyltransferase [EC:2.3.1.54]	K17217	cystathionine gamma-lyase / homocysteine desulfhydrase [EC:4.4.1.1 4.4.1.2]	C00109	2-Oxobutanoate	0.547457
K00260	glutamate dehydrogenase [EC:1.4.1.2]	K01580	glutamate decarboxylase [EC:4.1.1.15]	C00025	L-Glutamate	0.547389
K01501	nitrilase [EC:3.5.5.1]	K15371	glutamate dehydrogenase [EC:1.4.1.2]	C00014	Ammonia	0.54732
K00249	acyl-CoA dehydrogenase [EC:1.3.8.7]	K13923	phosphate propanoyltransferase [EC:2.3.1.222]	C00100	Propanoyl-CoA	0.54732
K00198	carbon-monoxide dehydrogenase catalytic subunit [EC:1.2.99.2 1.2.7.4]	K11181	sulfite reductase beta subunit [EC:1.8.99.3 1.8.99.1]	C16399	2,4-Diamino-6-hydroxylaminotoluene	0.547267
K03520	carbon-monoxide dehydrogenase large subunit [EC:1.2.99.2]	K11260	4Fe-4S ferredoxin	C00011	CO2	0.547192
K07026	mannosyl-3-phosphoglycerate phosphatase [EC:3.1.3.70]	K11198	PTS system, 2-O-A-mannosyl-D-glycerate-specific IIA component [EC:2.7.1.69]	C11544	2(alpha-D-Mannosyl)-D-glycerate	0.546931
K07026	mannosyl-3-phosphoglycerate phosphatase [EC:3.1.3.70]	K11199	PTS system, 2-O-A-mannosyl-D-glycerate-specific IIB component [EC:2.7.1.69]	C11544	2(alpha-D-Mannosyl)-D-glycerate	0.546931
K07026	mannosyl-3-phosphoglycerate phosphatase [EC:3.1.3.70]	K11200	PTS system, 2-O-A-mannosyl-D-glycerate-specific IIC component	C11544	2(alpha-D-Mannosyl)-D-glycerate	0.546931
K00170	pyruvate ferredoxin oxidoreductase, beta subunit [EC:1.2.7.1]	K01959	pyruvate carboxylase subunit A [EC:6.4.1.1]	C00022	Pyruvate	0.546931
K00024	malate dehydrogenase [EC:1.1.1.37]	K01573	oxaloacetate decarboxylase, gamma subunit [EC:4.1.1.3]	C00036	Oxaloacetate	0.546816
K01585	arginine decarboxylase [EC:4.1.1.19]	K10536	agmatine deiminase [EC:3.5.3.12]	C00179	Agmatine	0.546802
K01561	haloacetate dehalogenase [EC:3.8.1.3]	K11473	glycolate oxidase iron-sulfur subunit	C00160	Glycolate	0.546797
K00867	type I pantothenate kinase [EC:2.7.1.33]	K01922	phosphopantothenate-cysteine ligase [EC:6.3.2.5]	C03492	D-4'-Phosphopantothenate	0.546768
K00527	ribonucleoside-triphosphate reductase [EC:1.17.4.2]	K16904	dCTP diphosphatase [EC:3.6.1.12]	C00458	dCTP	0.546682
K00170	pyruvate ferredoxin oxidoreductase, beta subunit [EC:1.2.7.1]	K01007	pyruvate, water dikinase [EC:2.7.9.2]	C00022	Pyruvate	0.546633
K01810	glucose-6-phosphate isomerase [EC:5.3.1.9]	K16011	mannose-1-phosphate guanylyltransferase / mannose-6-phosphate isomerase [EC:2.7.7.13 5.3.1.8]	C05345	beta-D-Fructose 6-phosphate	0.546615
K01494	dCTP deaminase [EC:3.5.4.13]	K03058	DNA-directed RNA polymerase subunit N [EC:2.7.7.6]	C00063	CTP	0.546614
K01494	dCTP deaminase [EC:3.5.4.13]	K03058	DNA-directed RNA polymerase subunit N [EC:2.7.7.6]	C00075	UTP	0.546614
K01676	fumarate hydratase, class I [EC:4.2.1.2]	K05714	2-hydroxy-6-ketonona-2,4-dienedioic acid hydrolase [EC:3.7.1.-]	C00122	Fumarate	0.54649
K03462	nicotinamide phosphoribosyltransferase [EC:2.4.2.12]	K08281	nicotinamidase/pyrazinamidase [EC:3.5.1.19 3.5.1.-]	C00153	Nicotinamide	0.546397
K00005	glycerol dehydrogenase [EC:1.1.1.6]	K05878	dihydroxyacetone kinase, N-terminal domain [EC:2.7.1.-]	C00184	Glycerone	0.54619
K00172	pyruvate ferredoxin oxidoreductase, gamma subunit [EC:1.2.7.1]	K01963	acetyl-CoA carboxylase carboxyl transferase subunit beta [EC:6.4.1.2]	C00024	Acetyl-CoA	0.546183
K00127	formate dehydrogenase subunit gamma	K01070	S-formylglutathione hydrolase [EC:3.1.2.12]	C00058	Formate	0.546177
K01494	dCTP deaminase [EC:3.5.4.13]	K03059	DNA-directed RNA polymerase subunit P [EC:2.7.7.6]	C00063	CTP	0.546118
K01494	dCTP deaminase [EC:3.5.4.13]	K03059	DNA-directed RNA polymerase subunit P [EC:2.7.7.6]	C00075	UTP	0.546118
K00527	ribonucleoside-triphosphate reductase [EC:1.17.4.2]	K02322	DNA polymerase II large subunit [EC:2.7.7.7]	C00131	dATP	0.546079
K00527	ribonucleoside-triphosphate reductase [EC:1.17.4.2]	K02322	DNA polymerase II large subunit [EC:2.7.7.7]	C00286	dGTP	0.546079
K00527	ribonucleoside-triphosphate reductase [EC:1.17.4.2]	K02322	DNA polymerase II large subunit [EC:2.7.7.7]	C00458	dCTP	0.546079
K02080	galactosamine-6-phosphate isomerase [EC:5.3.1.-]	K10984	PTS system, galactosamine-specific IIB component [EC:2.7.1.69]	C06377	D-Galactosamine 6-phosphate	0.54606
K13480	xanthine dehydrogenase iron-sulfur-binding subunit	K16839	FAD-dependent urate hydroxylase [EC:1.14.13.113]	C00366	Urate	0.546012
K01057	6-phosphogluconolactonase [EC:3.1.1.31]	K01690	phosphogluconate dehydratase [EC:4.2.1.12]	C00345	6-Phospho-D-gluconate	0.545991
K00892	inosine kinase [EC:2.7.1.73]	K04765	ATP diphosphatase [EC:3.6.1.8]	C00130	IMP	0.545984
K00892	inosine kinase [EC:2.7.1.73]	K04765	ATP diphosphatase [EC:3.6.1.8]	C00144	GMP	0.545984
K01232	maltose-6'-phosphate glucosidase [EC:3.2.1.122]	K16055	trehalose 6-phosphate synthase/phosphatase [EC:2.4.1.15 3.1.3.12]	C00689	alpha,alpha'-Trehalose 6-phosphate	0.545838
K01922	phosphopantothenate-cysteine ligase [EC:6.3.2.5]	K09722	4-phosphopantoate---beta-alanine ligase [EC:6.3.2.36]	C03492	D-4'-Phosphopantothenate	0.54577
K01678	fumarate hydratase subunit beta [EC:4.2.1.2]	K16171	fumarylacetoacetate (FAA) hydrolase [EC:3.7.1.2]	C00122	Fumarate	0.545737
K01922	phosphopantothenate-cysteine ligase [EC:6.3.2.5]	K11358	aspartate aminotransferase [EC:2.6.1.1]	C00097	L-Cysteine	0.545707
K11181	sulfite reductase beta subunit [EC:1.8.99.3 1.8.99.1]	K17217	cystathionine gamma-lyase / homocysteine desulfhydrase [EC:4.4.1.1 4.4.1.2]	C00283	Hydrogen sulfide	0.545698
K00626	acetyl-CoA C-acetyltransferase [EC:2.3.1.9]	K01026	propionate CoA-transferase [EC:2.8.3.1]	C00024	Acetyl-CoA	0.545601
K00763	nicotinate phosphoribosyltransferase [EC:6.3.4.21]	K00952	nicotinamide-nucleotide adenylyltransferase [EC:2.7.7.1]	C01185	Nicotinate D-ribonucleotide	0.545601
K00886	polyphosphate glucokinase [EC:2.7.1.63]	K01810	glucose-6-phosphate isomerase [EC:5.3.1.9]	C00668	alpha-D-Glucose 6-phosphate	0.545559
K00886	polyphosphate glucokinase [EC:2.7.1.63]	K01810	glucose-6-phosphate isomerase [EC:5.3.1.9]	C01172	beta-D-Glucose 6-phosphate	0.545559
K15778	phosphomannomutase / phosphoglucomutase [EC:5.4.2.8 5.4.2.2]	K16011	mannose-1-phosphate guanylyltransferase / mannose-6-phosphate isomerase [EC:2.7.7.13 5.3.1.8]	C00275	D-Mannose 6-phosphate	0.545472
K15778	phosphomannomutase / phosphoglucomutase [EC:5.4.2.8 5.4.2.2]	K16011	mannose-1-phosphate guanylyltransferase / mannose-6-phosphate isomerase [EC:2.7.7.13 5.3.1.8]	C00636	D-Mannose 1-phosphate	0.545472
K00844	hexokinase [EC:2.7.1.1]	K05344	glucose-1-phosphate phosphodismutase [EC:2.7.1.41]	C00267	alpha-D-Glucose	0.545373
K01948	carbamoyl-phosphate synthase (ammonia) [EC:6.3.4.16]	K02591	nitrogenase molybdenum-iron protein beta chain [EC:1.18.6.1]	C00014	Ammonia	0.54521
K00918	ADP-dependent phosphofructokinase/glucokinase [EC:2.7.1.146 2.7.1.147]	K01223	6-phospho-beta-glucosidase [EC:3.2.1.86]	C01172	beta-D-Glucose 6-phosphate	0.545067
K00795	farnesyl diphosphate synthase [EC:2.5.1.1 2.5.1.10]	K00805	heptaprenyl diphosphate synthase [EC:2.5.1.30]	C00448	trans,trans-Farnesyl diphosphate	0.544996
K00096	glycerol-1-phosphate dehydrogenase [NAD(P)+] [EC:1.1.1.261]	K00111	glycerol-3-phosphate dehydrogenase [EC:1.1.5.3]	C00111	Glycerone phosphate	0.544933
K00929	butyrate kinase [EC:2.7.2.7]	K01896	medium-chain acyl-CoA synthetase [EC:6.2.1.2]	C00246	Butanoic acid	0.544876
K00853	L-ribulokinase [EC:2.7.1.16]	K01807	ribose 5-phosphate isomerase A [EC:5.3.1.6]	C00199	D-Ribulose 5-phosphate	0.544861
K00963	UTP--glucose-1-phosphate uridylyltransferase [EC:2.7.7.9]	K16153	phosphorylase / glycogen(starch) synthase [EC:2.4.1.1 2.4.1.11]	C00029	UDP-glucose	0.544663
K00963	UTP--glucose-1-phosphate uridylyltransferase [EC:2.7.7.9]	K16153	phosphorylase / glycogen(starch) synthase [EC:2.4.1.1 2.4.1.11]	C00103	D-Glucose 1-phosphate	0.544663
K01937	CTP synthase [EC:6.3.4.2]	K03042	DNA-directed RNA polymerase subunit A" [EC:2.7.7.6]	C00063	CTP	0.544552
K01937	CTP synthase [EC:6.3.4.2]	K03042	DNA-directed RNA polymerase subunit A" [EC:2.7.7.6]	C00075	UTP	0.544552
K02615	acetyl-CoA acetyltransferase [EC:2.3.1.-]	K02618	oxepin-CoA hydrolase / 3-oxo-5,6-dehydrosuberyl-CoA semialdehyde dehydrogenase [EC:3.3.2.12 1.17.1.7]	C19945	3-Oxo-5,6-dehydrosuberyl-CoA	0.54455
K00210	prephenate dehydrogenase [EC:1.3.1.12]	K00812	aspartate aminotransferase [EC:2.6.1.1]	C01179	3-(4-Hydroxyphenyl)pyruvate	0.544437
K00169	pyruvate ferredoxin oxidoreductase, alpha subunit [EC:1.2.7.1]	K01905	acetyl-CoA synthetase (ADP-forming) [EC:6.2.1.13]	C00024	Acetyl-CoA	0.544237
K00169	pyruvate ferredoxin oxidoreductase, alpha subunit [EC:1.2.7.1]	K01905	acetyl-CoA synthetase (ADP-forming) [EC:6.2.1.13]	C00100	Propanoyl-CoA	0.544237
K00656	formate C-acetyltransferase [EC:2.3.1.54]	K02594	homocitrate synthase NifV [EC:2.3.3.14]	C00024	Acetyl-CoA	0.544201
K00895	pyrophosphate--fructose-6-phosphate 1-phosphotransferase [EC:2.7.1.90]	K11645	fructose-bisphosphate aldolase, class I [EC:4.1.2.13]	C05378	beta-D-Fructose 1,6-bisphosphate	0.544164
K00131	glyceraldehyde-3-phosphate dehydrogenase (NADP+) [EC:1.2.1.9]	K00865	glycerate kinase [EC:2.7.1.31]	C00197	3-Phospho-D-glycerate	0.544079
K00527	ribonucleoside-triphosphate reductase [EC:1.17.4.2]	K03042	DNA-directed RNA polymerase subunit A" [EC:2.7.7.6]	C00002	ATP	0.544042
K00527	ribonucleoside-triphosphate reductase [EC:1.17.4.2]	K03042	DNA-directed RNA polymerase subunit A" [EC:2.7.7.6]	C00044	GTP	0.544042
K00527	ribonucleoside-triphosphate reductase [EC:1.17.4.2]	K03042	DNA-directed RNA polymerase subunit A" [EC:2.7.7.6]	C00063	CTP	0.544042
K00169	pyruvate ferredoxin oxidoreductase, alpha subunit [EC:1.2.7.1]	K01571	oxaloacetate decarboxylase, alpha subunit [EC:4.1.1.3]	C00022	Pyruvate	0.544037
K01494	dCTP deaminase [EC:3.5.4.13]	K03047	DNA-directed RNA polymerase subunit D [EC:2.7.7.6]	C00063	CTP	0.544008
K01494	dCTP deaminase [EC:3.5.4.13]	K03047	DNA-directed RNA polymerase subunit D [EC:2.7.7.6]	C00075	UTP	0.544008
K00364	GMP reductase [EC:1.7.1.7]	K00769	xanthine phosphoribosyltransferase [EC:2.4.2.22]	C00144	GMP	0.543979
K00242	succinate dehydrogenase membrane anchor subunit	K01744	aspartate ammonia-lyase [EC:4.3.1.1]	C00122	Fumarate	0.543967
K00125	formate dehydrogenase, beta subunit [EC:1.2.1.2]	K03520	carbon-monoxide dehydrogenase large subunit [EC:1.2.99.2]	C00011	CO2	0.543847
K00009	mannitol-1-phosphate 5-dehydrogenase [EC:1.1.1.17]	K01622	fructose 1,6-bisphosphate aldolase/phosphatase [EC:4.1.2.13 3.1.3.11]	C05345	beta-D-Fructose 6-phosphate	0.543817
K01561	haloacetate dehalogenase [EC:3.8.1.3]	K11472	glycolate oxidase FAD binding subunit	C00160	Glycolate	0.543762
K01494	dCTP deaminase [EC:3.5.4.13]	K03053	DNA-directed RNA polymerase subunit H [EC:2.7.7.6]	C00063	CTP	0.543631
K01494	dCTP deaminase [EC:3.5.4.13]	K03053	DNA-directed RNA polymerase subunit H [EC:2.7.7.6]	C00075	UTP	0.543631
K01585	arginine decarboxylase [EC:4.1.1.19]	K14681	argininosuccinate lyase / amino-acid N-acetyltransferase [EC:4.3.2.1 2.3.1.1]	C00062	L-Arginine	0.543615
K00527	ribonucleoside-triphosphate reductase [EC:1.17.4.2]	K03049	DNA-directed RNA polymerase subunit E' [EC:2.7.7.6]	C00002	ATP	0.543554
K00527	ribonucleoside-triphosphate reductase [EC:1.17.4.2]	K03049	DNA-directed RNA polymerase subunit E' [EC:2.7.7.6]	C00044	GTP	0.543554
K00527	ribonucleoside-triphosphate reductase [EC:1.17.4.2]	K03049	DNA-directed RNA polymerase subunit E' [EC:2.7.7.6]	C00063	CTP	0.543554
K00527	ribonucleoside-triphosphate reductase [EC:1.17.4.2]	K03050	DNA-directed RNA polymerase subunit E" [EC:2.7.7.6]	C00002	ATP	0.543548
K00527	ribonucleoside-triphosphate reductase [EC:1.17.4.2]	K03050	DNA-directed RNA polymerase subunit E" [EC:2.7.7.6]	C00044	GTP	0.543548
K00527	ribonucleoside-triphosphate reductase [EC:1.17.4.2]	K03050	DNA-directed RNA polymerase subunit E" [EC:2.7.7.6]	C00063	CTP	0.543548
K07406	alpha-galactosidase [EC:3.2.1.22]	K17215	inositol transport system ATP-binding protein	C00137	myo-Inositol	0.543504
K02552	menaquinone-specific isochorismate synthase [EC:5.4.4.2]	K04093	chorismate mutase [EC:5.4.99.5]	C00251	Chorismate	0.543389
K01835	phosphoglucomutase [EC:5.4.2.2]	K15778	phosphomannomutase / phosphoglucomutase [EC:5.4.2.8 5.4.2.2]	C00103	D-Glucose 1-phosphate	0.543372
K01835	phosphoglucomutase [EC:5.4.2.2]	K15778	phosphomannomutase / phosphoglucomutase [EC:5.4.2.8 5.4.2.2]	C00668	alpha-D-Glucose 6-phosphate	0.543372
K00086	1,3-propanediol dehydrogenase [EC:1.1.1.202]	K06120	glycerol dehydratase large subunit [EC:4.2.1.30]	C00969	3-Hydroxypropanal	0.543291
K00094	galactitol-1-phosphate 5-dehydrogenase [EC:1.1.1.251]	K02774	PTS system, galactitol-specific IIB component [EC:2.7.1.69]	C06311	Galactitol 1-phosphate	0.543283
K01011	thiosulfate/3-mercaptopyruvate sulfurtransferase [EC:2.8.1.1 2.8.1.2]	K17217	cystathionine gamma-lyase / homocysteine desulfhydrase [EC:4.4.1.1 4.4.1.2]	C00022	Pyruvate	0.543267
K00795	farnesyl diphosphate synthase [EC:2.5.1.1 2.5.1.10]	K06981	isopentenyl phosphate kinase [EC:2.7.4.26]	C00129	Isopentenyl diphosphate	0.543214
K01239	purine nucleosidase [EC:3.2.2.1]	K13483	xanthine dehydrogenase YagT iron-sulfur-binding subunit	C00262	Hypoxanthine	0.543195
K01239	purine nucleosidase [EC:3.2.2.1]	K13483	xanthine dehydrogenase YagT iron-sulfur-binding subunit	C00385	Xanthine	0.543195
K00248	butyryl-CoA dehydrogenase [EC:1.3.8.1]	K04072	acetaldehyde dehydrogenase / alcohol dehydrogenase [EC:1.2.1.10 1.1.1.1]	C00136	Butanoyl-CoA	0.543186
K00627	pyruvate dehydrogenase E2 component (dihydrolipoamide acetyltransferase) [EC:2.3.1.12]	K01026	propionate CoA-transferase [EC:2.8.3.1]	C00024	Acetyl-CoA	0.543114
K00028	malate dehydrogenase (decarboxylating) [EC:1.1.1.39]	K16845	(2R)-sulfolactate sulfo-lyase subunit alpha [EC:4.4.1.24]	C00022	Pyruvate	0.543087
K01232	maltose-6'-phosphate glucosidase [EC:3.2.1.122]	K02817	PTS system, trehalose-specific IIA component [EC:2.7.1.69]	C00689	alpha,alpha'-Trehalose 6-phosphate	0.543067
K00975	glucose-1-phosphate adenylyltransferase [EC:2.7.7.27]	K16153	phosphorylase / glycogen(starch) synthase [EC:2.4.1.1 2.4.1.11]	C00103	D-Glucose 1-phosphate	0.542995
K01953	asparagine synthase (glutamine-hydrolysing) [EC:6.3.5.4]	K09759	nondiscriminating aspartyl-tRNA synthetase [EC:6.1.1.23]	C00049	L-Aspartate	0.542868
K00527	ribonucleoside-triphosphate reductase [EC:1.17.4.2]	K03053	DNA-directed RNA polymerase subunit H [EC:2.7.7.6]	C00002	ATP	0.542818
K00527	ribonucleoside-triphosphate reductase [EC:1.17.4.2]	K03053	DNA-directed RNA polymerase subunit H [EC:2.7.7.6]	C00044	GTP	0.542818
K00527	ribonucleoside-triphosphate reductase [EC:1.17.4.2]	K03053	DNA-directed RNA polymerase subunit H [EC:2.7.7.6]	C00063	CTP	0.542818
K00128	aldehyde dehydrogenase (NAD+) [EC:1.2.1.3]	K01054	acylglycerol lipase [EC:3.1.1.23]	C00162	Fatty acid	0.542808
K05879	dihydroxyacetone kinase, C-terminal domain [EC:2.7.1.-]	K16306	fructose-bisphosphate aldolase / 2-amino-3,7-dideoxy-D-threo-hept-6-ulosonate synthase [EC:4.1.2.13 2.2.1.10]	C00111	Glycerone phosphate	0.542724
K00926	carbamate kinase [EC:2.7.2.2]	K15371	glutamate dehydrogenase [EC:1.4.1.2]	C00014	Ammonia	0.542636
K00381	sulfite reductase (NADPH) hemoprotein beta-component [EC:1.8.1.2]	K01011	thiosulfate/3-mercaptopyruvate sulfurtransferase [EC:2.8.1.1 2.8.1.2]	C00094	Sulfite	0.542543
K00381	sulfite reductase (NADPH) hemoprotein beta-component [EC:1.8.1.2]	K08354	thiosulfate reductase cytochrome b subunit	C00283	Hydrogen sulfide	0.542511
K01657	anthranilate synthase component I [EC:4.1.3.27]	K04092	chorismate mutase [EC:5.4.99.5]	C00251	Chorismate	0.542408
K00880	L-xylulokinase [EC:2.7.1.53]	K03078	3-dehydro-L-gulonate-6-phosphate decarboxylase [EC:4.1.1.85]	C14899	3-Dehydro-L-gulonate 6-phosphate	0.542398
K00171	pyruvate ferredoxin oxidoreductase, delta subunit [EC:1.2.7.1]	K00626	acetyl-CoA C-acetyltransferase [EC:2.3.1.9]	C00024	Acetyl-CoA	0.542346
K00294	1-pyrroline-5-carboxylate dehydrogenase [EC:1.2.1.88]	K00603	glutamate formiminotransferase [EC:2.1.2.5]	C00025	L-Glutamate	0.5423
K01494	dCTP deaminase [EC:3.5.4.13]	K02322	DNA polymerase II large subunit [EC:2.7.7.7]	C00458	dCTP	0.542294
K00161	pyruvate dehydrogenase E1 component subunit alpha [EC:1.2.4.1]	K14260	alanine-synthesizing transaminase [EC:2.6.1.66 2.6.1.2]	C00022	Pyruvate	0.542268
K00856	adenosine kinase [EC:2.7.1.20]	K01239	purine nucleosidase [EC:3.2.2.1]	C00212	Adenosine	0.542101
K01213	galacturan 1,4-alpha-galacturonidase [EC:3.2.1.67]	K10193	oligogalacturonide transport system permease protein	C00333	D-Galacturonate	0.542012
K00202	formylmethanofuran dehydrogenase subunit C [EC:1.2.99.5]	K03520	carbon-monoxide dehydrogenase large subunit [EC:1.2.99.2]	C00011	CO2	0.541974
K01187	alpha-glucosidase [EC:3.2.1.20]	K07677	two-component system, NarL family, capsular synthesis sensor histidine kinase RcsC [EC:2.7.13.3]	C00031	D-Glucose	0.541965
K00021	hydroxymethylglutaryl-CoA reductase (NADPH) [EC:1.1.1.34]	K00869	mevalonate kinase [EC:2.7.1.36]	C00418	(R)-Mevalonate	0.541927
K00042	2-hydroxy-3-oxopropionate reductase [EC:1.1.1.60]	K01630	2-dehydro-3-deoxyglucarate aldolase [EC:4.1.2.20]	C01146	2-Hydroxy-3-oxopropanoate	0.541643
K01487	guanine deaminase [EC:3.5.4.3]	K03815	xanthosine phosphorylase [EC:2.4.2.-]	C00385	Xanthine	0.541624
K00817	histidinol-phosphate aminotransferase [EC:2.6.1.9]	K01668	tyrosine phenol-lyase [EC:4.1.99.2]	C00082	L-Tyrosine	0.541587
K00948	ribose-phosphate pyrophosphokinase [EC:2.7.6.1]	K15778	phosphomannomutase / phosphoglucomutase [EC:5.4.2.8 5.4.2.2]	C00117	D-Ribose 5-phosphate	0.541552
K00121	S-(hydroxymethyl)glutathione dehydrogenase / alcohol dehydrogenase [EC:1.1.1.284 1.1.1.1]	K03736	ethanolamine ammonia-lyase small subunit [EC:4.3.1.7]	C00084	Acetaldehyde	0.541524
K00700	1,4-alpha-glucan branching enzyme [EC:2.4.1.18]	K16153	phosphorylase / glycogen(starch) synthase [EC:2.4.1.1 2.4.1.11]	C00369	Starch	0.541489
K00700	1,4-alpha-glucan branching enzyme [EC:2.4.1.18]	K16153	phosphorylase / glycogen(starch) synthase [EC:2.4.1.1 2.4.1.11]	C00718	Amylose	0.541489
K00171	pyruvate ferredoxin oxidoreductase, delta subunit [EC:1.2.7.1]	K00680	undefined	C00024	Acetyl-CoA	0.541451
K00102	D-lactate dehydrogenase (cytochrome) [EC:1.1.2.4]	K00162	pyruvate dehydrogenase E1 component subunit beta [EC:1.2.4.1]	C00022	Pyruvate	0.541435
K01624	fructose-bisphosphate aldolase, class II [EC:4.1.2.13]	K05879	dihydroxyacetone kinase, C-terminal domain [EC:2.7.1.-]	C00111	Glycerone phosphate	0.541366
K00845	glucokinase [EC:2.7.1.2]	K01858	myo-inositol-1-phosphate synthase [EC:5.5.1.4]	C00092	D-Glucose 6-phosphate	0.54132
K00203	formylmethanofuran dehydrogenase subunit D [EC:1.2.99.5]	K03520	carbon-monoxide dehydrogenase large subunit [EC:1.2.99.2]	C00011	CO2	0.541319
K10213	ribosylpyrimidine nucleosidase [EC:3.2.2.8]	K11177	xanthine dehydrogenase YagR molybdenum-binding subunit [EC:1.17.1.4]	C00262	Hypoxanthine	0.541269
K00527	ribonucleoside-triphosphate reductase [EC:1.17.4.2]	K02319	DNA polymerase I [EC:2.7.7.7]	C00131	dATP	0.541257
K00527	ribonucleoside-triphosphate reductase [EC:1.17.4.2]	K02319	DNA polymerase I [EC:2.7.7.7]	C00286	dGTP	0.541257
K00527	ribonucleoside-triphosphate reductase [EC:1.17.4.2]	K02319	DNA polymerase I [EC:2.7.7.7]	C00458	dCTP	0.541257
K01029	3-oxoacid CoA-transferase subunit B [EC:2.8.3.5]	K01641	hydroxymethylglutaryl-CoA synthase [EC:2.3.3.10]	C00332	Acetoacetyl-CoA	0.541083
K01641	hydroxymethylglutaryl-CoA synthase [EC:2.3.3.10]	K01825	3-hydroxyacyl-CoA dehydrogenase / enoyl-CoA hydratase / 3-hydroxybutyryl-CoA epimerase / enoyl-CoA isomerase [EC:1.1.1.35 4.2.1.17 5.1.2.3 5.3.3.8]	C00332	Acetoacetyl-CoA	0.541037
K01494	dCTP deaminase [EC:3.5.4.13]	K03044	DNA-directed RNA polymerase subunit B' [EC:2.7.7.6]	C00063	CTP	0.541025
K01494	dCTP deaminase [EC:3.5.4.13]	K03044	DNA-directed RNA polymerase subunit B' [EC:2.7.7.6]	C00075	UTP	0.541025
K00021	hydroxymethylglutaryl-CoA reductase (NADPH) [EC:1.1.1.34]	K01641	hydroxymethylglutaryl-CoA synthase [EC:2.3.3.10]	C00356	(S)-3-Hydroxy-3-methylglutaryl-CoA	0.540981
K00808	homospermidine synthase [EC:2.5.1.44]	K01480	agmatinase [EC:3.5.3.11]	C00134	Putrescine	0.540958
K10125	two-component system, NtrC family, C4-dicarboxylate transport sensor histidine kinase DctB [EC:2.7.13.3]	K10764	O-succinylhomoserine sulfhydrylase [EC:2.5.1.-]	C00042	Succinate	0.540854
K00603	glutamate formiminotransferase [EC:2.1.2.5]	K13938	dihydromonapterin reductase / dihydrofolate reductase [EC:1.5.1.- 1.5.1.3]	C00101	Tetrahydrofolate	0.540671
K01738	cysteine synthase A [EC:2.5.1.47]	K17217	cystathionine gamma-lyase / homocysteine desulfhydrase [EC:4.4.1.1 4.4.1.2]	C00097	L-Cysteine	0.540653
K01738	cysteine synthase A [EC:2.5.1.47]	K17217	cystathionine gamma-lyase / homocysteine desulfhydrase [EC:4.4.1.1 4.4.1.2]	C00283	Hydrogen sulfide	0.540653
K01251	adenosylhomocysteinase [EC:3.3.1.1]	K17217	cystathionine gamma-lyase / homocysteine desulfhydrase [EC:4.4.1.1 4.4.1.2]	C00155	L-Homocysteine	0.540532
K01582	lysine decarboxylase [EC:4.1.1.18]	K17062	arginine/lysine/histidine/glutamine transport system substrate-binding and permease protein	C00047	L-Lysine	0.540485
K01622	fructose 1,6-bisphosphate aldolase/phosphatase [EC:4.1.2.13 3.1.3.11]	K01635	tagatose 1,6-diphosphate aldolase [EC:4.1.2.40]	C00118	D-Glyceraldehyde 3-phosphate	0.540473
K10213	ribosylpyrimidine nucleosidase [EC:3.2.2.8]	K13483	xanthine dehydrogenase YagT iron-sulfur-binding subunit	C00262	Hypoxanthine	0.540456
K00615	transketolase [EC:2.2.1.1]	K08094	6-phospho-3-hexuloisomerase [EC:5.3.1.27]	C05345	beta-D-Fructose 6-phosphate	0.540371
K00632	acetyl-CoA acyltransferase [EC:2.3.1.16]	K04073	acetaldehyde dehydrogenase [EC:1.2.1.10]	C00024	Acetyl-CoA	0.540351
K00603	glutamate formiminotransferase [EC:2.1.2.5]	K10002	glutamate/aspartate transport system permease protein	C00025	L-Glutamate	0.540233
K00027	malate dehydrogenase (oxaloacetate-decarboxylating) [EC:1.1.1.38]	K01677	fumarate hydratase subunit alpha [EC:4.2.1.2]	C00149	(S)-Malate	0.540224
K00819	ornithine--oxo-acid transaminase [EC:2.6.1.13]	K01581	ornithine decarboxylase [EC:4.1.1.17]	C00077	L-Ornithine	0.540202
K05351	D-xylulose reductase [EC:1.1.1.9]	K17818	D-arabinitol dehydrogenase (NADP+) [EC:1.1.1.287]	C00310	D-Xylulose	0.540077
K01029	3-oxoacid CoA-transferase subunit B [EC:2.8.3.5]	K01640	hydroxymethylglutaryl-CoA lyase [EC:4.1.3.4]	C00164	Acetoacetate	0.540052
K03778	D-lactate dehydrogenase [EC:1.1.1.28]	K07248	lactaldehyde dehydrogenase / glycolaldehyde dehydrogenase [EC:1.2.1.22 1.2.1.21]	C00022	Pyruvate	0.540004
K01494	dCTP deaminase [EC:3.5.4.13]	K02319	DNA polymerase I [EC:2.7.7.7]	C00458	dCTP	0.53989
K01096	phosphatidylglycerophosphatase B [EC:3.1.3.27]	K16619	phospholipase C / alpha-toxin [EC:3.1.4.3]	C00344	Phosphatidylglycerol	0.539802
K01635	tagatose 1,6-diphosphate aldolase [EC:4.1.2.40]	K16370	6-phosphofructokinase 2 [EC:2.7.1.11]	C03785	D-Tagatose 1,6-bisphosphate	0.539715
K00656	formate C-acetyltransferase [EC:2.3.1.54]	K04021	aldehyde dehydrogenase	C00024	Acetyl-CoA	0.539693
K01596	phosphoenolpyruvate carboxykinase (GTP) [EC:4.1.1.32]	K10218	4-hydroxy-4-methyl-2-oxoglutarate aldolase [EC:4.1.3.17]	C00036	Oxaloacetate	0.539551
K01478	arginine deiminase [EC:3.5.3.6]	K02626	arginine decarboxylase [EC:4.1.1.19]	C00062	L-Arginine	0.539521
K00261	glutamate dehydrogenase (NAD(P)+) [EC:1.4.1.3]	K14681	argininosuccinate lyase / amino-acid N-acetyltransferase [EC:4.3.2.1 2.3.1.1]	C00025	L-Glutamate	0.539421
K01934	5-formyltetrahydrofolate cyclo-ligase [EC:6.3.3.2]	K08289	phosphoribosylglycinamide formyltransferase 2 [EC:2.1.2.2]	C00445	5,10-Methenyltetrahydrofolate	0.539421
K00164	2-oxoglutarate dehydrogenase E1 component [EC:1.2.4.2]	K00252	glutaryl-CoA dehydrogenase [EC:1.3.8.6]	C00527	Glutaryl-CoA	0.53939
K00264	glutamate synthase (NADPH/NADH) [EC:1.4.1.13 1.4.1.14]	K00620	glutamate N-acetyltransferase / amino-acid N-acetyltransferase [EC:2.3.1.35 2.3.1.1]	C00025	L-Glutamate	0.539378
K01494	dCTP deaminase [EC:3.5.4.13]	K03056	DNA-directed RNA polymerase subunit L [EC:2.7.7.6]	C00063	CTP	0.539345
K01494	dCTP deaminase [EC:3.5.4.13]	K03056	DNA-directed RNA polymerase subunit L [EC:2.7.7.6]	C00075	UTP	0.539345
K00690	sucrose phosphorylase [EC:2.4.1.7]	K02768	PTS system, fructose-specific IIA component [EC:2.7.1.69]	C00095	D-Fructose	0.539342
K01945	phosphoribosylamine--glycine ligase [EC:6.3.4.13]	K08289	phosphoribosylglycinamide formyltransferase 2 [EC:2.1.2.2]	C03838	5'-Phosphoribosylglycinamide	0.539305
K00927	phosphoglycerate kinase [EC:2.7.2.3]	K01601	ribulose-bisphosphate carboxylase large chain [EC:4.1.1.39]	C00197	3-Phospho-D-glycerate	0.539286
K01697	cystathionine beta-synthase [EC:4.2.1.22]	K01752	L-serine dehydratase [EC:4.3.1.17]	C00065	L-Serine	0.539224
K00700	1,4-alpha-glucan branching enzyme [EC:2.4.1.18]	K16147	starch synthase (maltosyl-transferring) [EC:2.4.99.16]	C00718	Amylose	0.539139
K01494	dCTP deaminase [EC:3.5.4.13]	K03049	DNA-directed RNA polymerase subunit E' [EC:2.7.7.6]	C00063	CTP	0.539066
K01494	dCTP deaminase [EC:3.5.4.13]	K03049	DNA-directed RNA polymerase subunit E' [EC:2.7.7.6]	C00075	UTP	0.539066
K01494	dCTP deaminase [EC:3.5.4.13]	K03042	DNA-directed RNA polymerase subunit A" [EC:2.7.7.6]	C00063	CTP	0.538995
K01494	dCTP deaminase [EC:3.5.4.13]	K03042	DNA-directed RNA polymerase subunit A" [EC:2.7.7.6]	C00075	UTP	0.538995
K01622	fructose 1,6-bisphosphate aldolase/phosphatase [EC:4.1.2.13 3.1.3.11]	K02769	PTS system, fructose-specific IIB component [EC:2.7.1.69]	C01094	D-Fructose 1-phosphate	0.538946
K01011	thiosulfate/3-mercaptopyruvate sulfurtransferase [EC:2.8.1.1 2.8.1.2]	K16936	thiosulfate dehydrogenase [quinone] small subunit [EC:1.8.5.2]	C00320	Thiosulfate	0.538913
K01622	fructose 1,6-bisphosphate aldolase/phosphatase [EC:4.1.2.13 3.1.3.11]	K02768	PTS system, fructose-specific IIA component [EC:2.7.1.69]	C01094	D-Fructose 1-phosphate	0.538861
K00878	hydroxyethylthiazole kinase [EC:2.7.1.50]	K10811	thiamine pyridinylase [EC:2.5.1.2]	C04294	5-(2-Hydroxyethyl)-4-methylthiazole	0.538824
K01905	acetyl-CoA synthetase (ADP-forming) [EC:6.2.1.13]	K01965	propionyl-CoA carboxylase alpha chain [EC:6.4.1.3]	C00100	Propanoyl-CoA	0.538731
K01494	dCTP deaminase [EC:3.5.4.13]	K03050	DNA-directed RNA polymerase subunit E" [EC:2.7.7.6]	C00063	CTP	0.538715
K01494	dCTP deaminase [EC:3.5.4.13]	K03050	DNA-directed RNA polymerase subunit E" [EC:2.7.7.6]	C00075	UTP	0.538715
K11358	aspartate aminotransferase [EC:2.6.1.1]	K17217	cystathionine gamma-lyase / homocysteine desulfhydrase [EC:4.4.1.1 4.4.1.2]	C00097	L-Cysteine	0.538711
K01486	adenine deaminase [EC:3.5.4.2]	K13483	xanthine dehydrogenase YagT iron-sulfur-binding subunit	C00262	Hypoxanthine	0.538683
K01494	dCTP deaminase [EC:3.5.4.13]	K03055	DNA-directed RNA polymerase subunit K [EC:2.7.7.6]	C00063	CTP	0.53864
K01494	dCTP deaminase [EC:3.5.4.13]	K03055	DNA-directed RNA polymerase subunit K [EC:2.7.7.6]	C00075	UTP	0.53864
K00656	formate C-acetyltransferase [EC:2.3.1.54]	K01638	malate synthase [EC:2.3.3.9]	C00024	Acetyl-CoA	0.538615
K03335	inosose dehydratase [EC:4.2.1.44]	K06606	2-keto-myo-inositol isomerase [EC:5.3.99.11]	C00691	2,4,6/3,5-Pentahydroxycyclohexanone	0.538561
K01905	acetyl-CoA synthetase (ADP-forming) [EC:6.2.1.13]	K04072	acetaldehyde dehydrogenase / alcohol dehydrogenase [EC:1.2.1.10 1.1.1.1]	C00024	Acetyl-CoA	0.538526
K01903	succinyl-CoA synthetase beta subunit [EC:6.2.1.5]	K05714	2-hydroxy-6-ketonona-2,4-dienedioic acid hydrolase [EC:3.7.1.-]	C00042	Succinate	0.538519
K00105	alpha-glycerophosphate oxidase [EC:1.1.3.21]	K00631	glycerol-3-phosphate O-acyltransferase [EC:2.3.1.15]	C00093	sn-Glycerol 3-phosphate	0.538515
K01492	phosphoribosylaminoimidazolecarboxamide formyltransferase [EC:2.1.2.3]	K01756	adenylosuccinate lyase [EC:4.3.2.2]	C04677	1-(5'-Phosphoribosyl)-5-amino-4-imidazolecarboxamide	0.538475
K00812	aspartate aminotransferase [EC:2.6.1.1]	K01713	cyclohexadienyl dehydratase [EC:4.2.1.51 4.2.1.91]	C00079	L-Phenylalanine	0.538472
K00812	aspartate aminotransferase [EC:2.6.1.1]	K01713	cyclohexadienyl dehydratase [EC:4.2.1.51 4.2.1.91]	C00166	Phenylpyruvate	0.538472
K01494	dCTP deaminase [EC:3.5.4.13]	K03051	DNA-directed RNA polymerase subunit F [EC:2.7.7.6]	C00063	CTP	0.538418
K01494	dCTP deaminase [EC:3.5.4.13]	K03051	DNA-directed RNA polymerase subunit F [EC:2.7.7.6]	C00075	UTP	0.538418
K01657	anthranilate synthase component I [EC:4.1.3.27]	K02361	isochorismate synthase [EC:5.4.4.2]	C00251	Chorismate	0.538417
K00245	fumarate reductase iron-sulfur subunit [EC:1.3.5.4]	K11711	two-component system, LuxR family, sensor histidine kinase DctS [EC:2.7.13.3]	C00042	Succinate	0.538254
K00121	S-(hydroxymethyl)glutathione dehydrogenase / alcohol dehydrogenase [EC:1.1.1.284 1.1.1.1]	K03735	ethanolamine ammonia-lyase large subunit [EC:4.3.1.7]	C00084	Acetaldehyde	0.538253
K00527	ribonucleoside-triphosphate reductase [EC:1.17.4.2]	K03051	DNA-directed RNA polymerase subunit F [EC:2.7.7.6]	C00002	ATP	0.538175
K00527	ribonucleoside-triphosphate reductase [EC:1.17.4.2]	K03051	DNA-directed RNA polymerase subunit F [EC:2.7.7.6]	C00044	GTP	0.538175
K00527	ribonucleoside-triphosphate reductase [EC:1.17.4.2]	K03051	DNA-directed RNA polymerase subunit F [EC:2.7.7.6]	C00063	CTP	0.538175
K01959	pyruvate carboxylase subunit A [EC:6.4.1.1]	K16845	(2R)-sulfolactate sulfo-lyase subunit alpha [EC:4.4.1.24]	C00022	Pyruvate	0.53811
K00161	pyruvate dehydrogenase E1 component subunit alpha [EC:1.2.4.1]	K00169	pyruvate ferredoxin oxidoreductase, alpha subunit [EC:1.2.7.1]	C00022	Pyruvate	0.538022
K01826	5-carboxymethyl-2-hydroxymuconate isomerase [EC:5.3.3.10]	K05921	5-oxopent-3-ene-1,2,5-tricarboxylate decarboxylase / 2-hydroxyhepta-2,4-diene-1,7-dioate isomerase [EC:4.1.1.68 5.3.3.-]	C04052	5-Carboxy-2-oxohept-3-enedioate	0.537881
K00368	nitrite reductase (NO-forming) [EC:1.7.2.1]	K00374	nitrate reductase gamma subunit [EC:1.7.99.4]	C00088	Nitrite	0.537841
K01011	thiosulfate/3-mercaptopyruvate sulfurtransferase [EC:2.8.1.1 2.8.1.2]	K16937	thiosulfate dehydrogenase [quinone] large subunit [EC:1.8.5.2]	C00320	Thiosulfate	0.53766
K03149	thiamine biosynthesis ThiG	K14154	thiamine-phosphate diphosphorylase / hydroxyethylthiazole kinase [EC:2.5.1.3 2.7.1.50]	C04327	4-Methyl-5-(2-phosphoethyl)-thiazole	0.537642
K00204	4Fe-4S ferredoxin	K03520	carbon-monoxide dehydrogenase large subunit [EC:1.2.99.2]	C00011	CO2	0.537527
K00856	adenosine kinase [EC:2.7.1.20]	K08693	3'-nucleotidase [EC:3.1.3.6]	C00212	Adenosine	0.537489
K01676	fumarate hydratase, class I [EC:4.2.1.2]	K14681	argininosuccinate lyase / amino-acid N-acetyltransferase [EC:4.3.2.1 2.3.1.1]	C00122	Fumarate	0.537395
K00260	glutamate dehydrogenase [EC:1.4.1.2]	K14682	amino-acid N-acetyltransferase [EC:2.3.1.1]	C00025	L-Glutamate	0.537165
K00394	adenylylsulfate reductase, subunit A [EC:1.8.99.2]	K00955	bifunctional enzyme CysN/CysC [EC:2.7.7.4 2.7.1.25]	C00224	Adenylyl sulfate	0.537142
K01213	galacturan 1,4-alpha-galacturonidase [EC:3.2.1.67]	K10194	oligogalacturonide transport system permease protein	C00333	D-Galacturonate	0.537061
K01096	phosphatidylglycerophosphatase B [EC:3.1.3.27]	K01114	phospholipase C [EC:3.1.4.3]	C00344	Phosphatidylglycerol	0.53674
K00068	sorbitol-6-phosphate 2-dehydrogenase [EC:1.1.1.140]	K00844	hexokinase [EC:2.7.1.1]	C05345	beta-D-Fructose 6-phosphate	0.536651
K01494	dCTP deaminase [EC:3.5.4.13]	K03045	DNA-directed RNA polymerase subunit B" [EC:2.7.7.6]	C00063	CTP	0.536526
K01494	dCTP deaminase [EC:3.5.4.13]	K03045	DNA-directed RNA polymerase subunit B" [EC:2.7.7.6]	C00075	UTP	0.536526
K00134	glyceraldehyde 3-phosphate dehydrogenase [EC:1.2.1.12]	K16305	fructose-bisphosphate aldolase / 6-deoxy-5-ketofructose 1-phosphate synthase [EC:4.1.2.13 2.2.1.11]	C00118	D-Glyceraldehyde 3-phosphate	0.536519
K00002	alcohol dehydrogenase (NADP+) [EC:1.1.1.2]	K00005	glycerol dehydrogenase [EC:1.1.1.6]	C00116	Glycerol	0.536478
K00162	pyruvate dehydrogenase E1 component subunit beta [EC:1.2.4.1]	K00169	pyruvate ferredoxin oxidoreductase, alpha subunit [EC:1.2.7.1]	C00022	Pyruvate	0.536389
K00368	nitrite reductase (NO-forming) [EC:1.7.2.1]	K00370	nitrate reductase alpha subunit [EC:1.7.99.4]	C00088	Nitrite	0.536374
K00162	pyruvate dehydrogenase E1 component subunit beta [EC:1.2.4.1]	K17950	L-cysteate sulfo-lyase [EC:4.4.1.25]	C00022	Pyruvate	0.536219
K00850	6-phosphofructokinase 1 [EC:2.7.1.11]	K11645	fructose-bisphosphate aldolase, class I [EC:4.1.2.13]	C00354	D-Fructose 1,6-bisphosphate	0.536175
K00850	6-phosphofructokinase 1 [EC:2.7.1.11]	K11645	fructose-bisphosphate aldolase, class I [EC:4.1.2.13]	C05378	beta-D-Fructose 1,6-bisphosphate	0.536175
K00128	aldehyde dehydrogenase (NAD+) [EC:1.2.1.3]	K04072	acetaldehyde dehydrogenase / alcohol dehydrogenase [EC:1.2.1.10 1.1.1.1]	C00071	Aldehyde	0.536166
K00128	aldehyde dehydrogenase (NAD+) [EC:1.2.1.3]	K04072	acetaldehyde dehydrogenase / alcohol dehydrogenase [EC:1.2.1.10 1.1.1.1]	C00084	Acetaldehyde	0.536166
K00128	aldehyde dehydrogenase (NAD+) [EC:1.2.1.3]	K04072	acetaldehyde dehydrogenase / alcohol dehydrogenase [EC:1.2.1.10 1.1.1.1]	C06613	trans-3-Chloroallyl aldehyde	0.536166
K00128	aldehyde dehydrogenase (NAD+) [EC:1.2.1.3]	K04072	acetaldehyde dehydrogenase / alcohol dehydrogenase [EC:1.2.1.10 1.1.1.1]	C16348	cis-3-Chloroallyl aldehyde	0.536166
K01213	galacturan 1,4-alpha-galacturonidase [EC:3.2.1.67]	K10192	oligogalacturonide transport system substrate-binding protein	C00333	D-Galacturonate	0.536129
K00632	acetyl-CoA acyltransferase [EC:2.3.1.16]	K01903	succinyl-CoA synthetase beta subunit [EC:6.2.1.5]	C00091	Succinyl-CoA	0.536056
K00162	pyruvate dehydrogenase E1 component subunit beta [EC:1.2.4.1]	K17463	2-dehydro-3-deoxy-phosphogluconate aldolase [EC:4.1.2.14]	C00022	Pyruvate	0.535962
K01034	acetate CoA/acetoacetate CoA-transferase alpha subunit [EC:2.8.3.8 2.8.3.9]	K04072	acetaldehyde dehydrogenase / alcohol dehydrogenase [EC:1.2.1.10 1.1.1.1]	C00136	Butanoyl-CoA	0.535928
K00844	hexokinase [EC:2.7.1.1]	K02777	PTS system, glucose-specific IIA component [EC:2.7.1.69]	C00668	alpha-D-Glucose 6-phosphate	0.535926
K00527	ribonucleoside-triphosphate reductase [EC:1.17.4.2]	K03045	DNA-directed RNA polymerase subunit B" [EC:2.7.7.6]	C00002	ATP	0.535925
K00527	ribonucleoside-triphosphate reductase [EC:1.17.4.2]	K03045	DNA-directed RNA polymerase subunit B" [EC:2.7.7.6]	C00044	GTP	0.535925
K00527	ribonucleoside-triphosphate reductase [EC:1.17.4.2]	K03045	DNA-directed RNA polymerase subunit B" [EC:2.7.7.6]	C00063	CTP	0.535925
K00027	malate dehydrogenase (oxaloacetate-decarboxylating) [EC:1.1.1.38]	K01666	4-hydroxy 2-oxovalerate aldolase [EC:4.1.3.39]	C00022	Pyruvate	0.535882
K00395	adenylylsulfate reductase, subunit B [EC:1.8.99.2]	K00955	bifunctional enzyme CysN/CysC [EC:2.7.7.4 2.7.1.25]	C00224	Adenylyl sulfate	0.535804
K02335	DNA polymerase I [EC:2.7.7.7]	K16904	dCTP diphosphatase [EC:3.6.1.12]	C00458	dCTP	0.535802
K01783	ribulose-phosphate 3-epimerase [EC:5.1.3.1]	K05352	ribitol-5-phosphate 2-dehydrogenase [EC:1.1.1.137]	C00199	D-Ribulose 5-phosphate	0.535612
K00324	NAD(P) transhydrogenase subunit alpha [EC:1.6.1.2]	K00952	nicotinamide-nucleotide adenylyltransferase [EC:2.7.7.1]	C00003	NAD+	0.53561
K00016	L-lactate dehydrogenase [EC:1.1.1.27]	K16164	acylpyruvate hydrolase [EC:3.7.1.5]	C00022	Pyruvate	0.535468
K08723	5'-nucleotidase [EC:3.1.3.5]	K11176	IMP cyclohydrolase [EC:3.5.4.10]	C00130	IMP	0.535412
K00892	inosine kinase [EC:2.7.1.73]	K08693	3'-nucleotidase [EC:3.1.3.6]	C00387	Guanosine	0.535411
K00264	glutamate synthase (NADPH/NADH) [EC:1.4.1.13 1.4.1.14]	K09698	nondiscriminating glutamyl-tRNA synthetase [EC:6.1.1.24]	C00025	L-Glutamate	0.535344
K03405	magnesium chelatase subunit I [EC:6.6.1.1]	K03428	magnesium-protoporphyrin O-methyltransferase [EC:2.1.1.11]	C03516	Magnesium protoporphyrin	0.535279
K00170	pyruvate ferredoxin oxidoreductase, beta subunit [EC:1.2.7.1]	K10218	4-hydroxy-4-methyl-2-oxoglutarate aldolase [EC:4.1.3.17]	C00022	Pyruvate	0.535176
K01753	D-serine dehydratase [EC:4.3.1.18]	K03777	D-lactate dehydrogenase [EC:1.1.1.28]	C00022	Pyruvate	0.535174
K00102	D-lactate dehydrogenase (cytochrome) [EC:1.1.2.4]	K01754	threonine dehydratase [EC:4.3.1.19]	C00022	Pyruvate	0.535137
K01423	undefined	K11420	euchromatic histone-lysine N-methyltransferase [EC:2.1.1.43]	C05546	Protein N6,N6,N6-trimethyl-L-lysine	0.535096
K00632	acetyl-CoA acyltransferase [EC:2.3.1.16]	K01908	propionyl-CoA synthetase [EC:6.2.1.17]	C00100	Propanoyl-CoA	0.535008
K03048	DNA-directed RNA polymerase subunit delta	K05851	adenylate cyclase, class 1 [EC:4.6.1.1]	C00002	ATP	0.534954
K03048	DNA-directed RNA polymerase subunit delta	K05851	adenylate cyclase, class 1 [EC:4.6.1.1]	C00044	GTP	0.534954
K00527	ribonucleoside-triphosphate reductase [EC:1.17.4.2]	K03058	DNA-directed RNA polymerase subunit N [EC:2.7.7.6]	C00002	ATP	0.534787
K00527	ribonucleoside-triphosphate reductase [EC:1.17.4.2]	K03058	DNA-directed RNA polymerase subunit N [EC:2.7.7.6]	C00044	GTP	0.534787
K00527	ribonucleoside-triphosphate reductase [EC:1.17.4.2]	K03058	DNA-directed RNA polymerase subunit N [EC:2.7.7.6]	C00063	CTP	0.534787
K00170	pyruvate ferredoxin oxidoreductase, beta subunit [EC:1.2.7.1]	K01905	acetyl-CoA synthetase (ADP-forming) [EC:6.2.1.13]	C00024	Acetyl-CoA	0.534752
K00170	pyruvate ferredoxin oxidoreductase, beta subunit [EC:1.2.7.1]	K01905	acetyl-CoA synthetase (ADP-forming) [EC:6.2.1.13]	C00100	Propanoyl-CoA	0.534752
K00101	L-lactate dehydrogenase (cytochrome) [EC:1.1.2.3]	K03777	D-lactate dehydrogenase [EC:1.1.1.28]	C00022	Pyruvate	0.534648
K00975	glucose-1-phosphate adenylyltransferase [EC:2.7.7.27]	K15778	phosphomannomutase / phosphoglucomutase [EC:5.4.2.8 5.4.2.2]	C00103	D-Glucose 1-phosphate	0.53462
K01749	hydroxymethylbilane synthase [EC:2.5.1.61]	K13543	uroporphyrinogen III methyltransferase / synthase [EC:2.1.1.107 4.2.1.75]	C01024	Hydroxymethylbilane	0.534556
K00171	pyruvate ferredoxin oxidoreductase, delta subunit [EC:1.2.7.1]	K10218	4-hydroxy-4-methyl-2-oxoglutarate aldolase [EC:4.1.3.17]	C00022	Pyruvate	0.534554
K00302	sarcosine oxidase, subunit alpha [EC:1.5.3.1]	K00600	glycine hydroxymethyltransferase [EC:2.1.2.1]	C00037	Glycine	0.534505
K01523	phosphoribosyl-ATP pyrophosphohydrolase [EC:3.6.1.31]	K02502	ATP phosphoribosyltransferase regulatory subunit	C02739	1-(5-Phospho-D-ribosyl)-ATP	0.534486
K00140	malonate-semialdehyde dehydrogenase (acetylating) / methylmalonate-semialdehyde dehydrogenase [EC:1.2.1.18 1.2.1.27]	K00171	pyruvate ferredoxin oxidoreductase, delta subunit [EC:1.2.7.1]	C00024	Acetyl-CoA	0.534379
K00140	malonate-semialdehyde dehydrogenase (acetylating) / methylmalonate-semialdehyde dehydrogenase [EC:1.2.1.18 1.2.1.27]	K00171	pyruvate ferredoxin oxidoreductase, delta subunit [EC:1.2.7.1]	C00100	Propanoyl-CoA	0.534379
K00962	polyribonucleotide nucleotidyltransferase [EC:2.7.7.8]	K03047	DNA-directed RNA polymerase subunit D [EC:2.7.7.6]	C00046	RNA	0.534345
K09698	nondiscriminating glutamyl-tRNA synthetase [EC:6.1.1.24]	K15371	glutamate dehydrogenase [EC:1.4.1.2]	C00025	L-Glutamate	0.534328
K00918	ADP-dependent phosphofructokinase/glucokinase [EC:2.7.1.146 2.7.1.147]	K01624	fructose-bisphosphate aldolase, class II [EC:4.1.2.13]	C05378	beta-D-Fructose 1,6-bisphosphate	0.534307
K00527	ribonucleoside-triphosphate reductase [EC:1.17.4.2]	K03044	DNA-directed RNA polymerase subunit B' [EC:2.7.7.6]	C00002	ATP	0.534303
K00527	ribonucleoside-triphosphate reductase [EC:1.17.4.2]	K03044	DNA-directed RNA polymerase subunit B' [EC:2.7.7.6]	C00044	GTP	0.534303
K00527	ribonucleoside-triphosphate reductase [EC:1.17.4.2]	K03044	DNA-directed RNA polymerase subunit B' [EC:2.7.7.6]	C00063	CTP	0.534303
K01580	glutamate decarboxylase [EC:4.1.1.15]	K03119	taurine dioxygenase [EC:1.14.11.17]	C00245	Taurine	0.534195
K00287	dihydrofolate reductase [EC:1.5.1.3]	K13938	dihydromonapterin reductase / dihydrofolate reductase [EC:1.5.1.- 1.5.1.3]	C00415	Dihydrofolate	0.534182
K01803	triosephosphate isomerase (TIM) [EC:5.3.1.1]	K03339	6-phospho-5-dehydro-2-deoxy-D-gluconate aldolase [EC:4.1.2.29]	C00111	Glycerone phosphate	0.53417
K00074	3-hydroxybutyryl-CoA dehydrogenase [EC:1.1.1.157]	K01907	acetoacetyl-CoA synthetase [EC:6.2.1.16]	C00332	Acetoacetyl-CoA	0.534161
K00795	farnesyl diphosphate synthase [EC:2.5.1.1 2.5.1.10]	K13787	geranylgeranyl diphosphate synthase, type I [EC:2.5.1.1 2.5.1.10 2.5.1.29]	C00341	Geranyl diphosphate	0.534121
K00795	farnesyl diphosphate synthase [EC:2.5.1.1 2.5.1.10]	K13787	geranylgeranyl diphosphate synthase, type I [EC:2.5.1.1 2.5.1.10 2.5.1.29]	C00448	trans,trans-Farnesyl diphosphate	0.534121
K00918	ADP-dependent phosphofructokinase/glucokinase [EC:2.7.1.146 2.7.1.147]	K01222	6-phospho-beta-glucosidase [EC:3.2.1.86]	C01172	beta-D-Glucose 6-phosphate	0.534
K01635	tagatose 1,6-diphosphate aldolase [EC:4.1.2.40]	K16306	fructose-bisphosphate aldolase / 2-amino-3,7-dideoxy-D-threo-hept-6-ulosonate synthase [EC:4.1.2.13 2.2.1.10]	C00118	D-Glyceraldehyde 3-phosphate	0.533999
K01622	fructose 1,6-bisphosphate aldolase/phosphatase [EC:4.1.2.13 3.1.3.11]	K02770	PTS system, fructose-specific IIC component	C01094	D-Fructose 1-phosphate	0.533904
K00253	isovaleryl-CoA dehydrogenase [EC:1.3.8.4]	K09699	2-oxoisovalerate dehydrogenase E2 component (dihydrolipoyl transacylase) [EC:2.3.1.168]	C02939	3-Methylbutanoyl-CoA	0.533831
K01494	dCTP deaminase [EC:3.5.4.13]	K03048	DNA-directed RNA polymerase subunit delta	C00063	CTP	0.533769
K01494	dCTP deaminase [EC:3.5.4.13]	K03048	DNA-directed RNA polymerase subunit delta	C00075	UTP	0.533769
K01494	dCTP deaminase [EC:3.5.4.13]	K02685	DNA primase large subunit [EC:2.7.7.-]	C00458	dCTP	0.533707
K05396	D-cysteine desulfhydrase [EC:4.4.1.15]	K17217	cystathionine gamma-lyase / homocysteine desulfhydrase [EC:4.4.1.1 4.4.1.2]	C00022	Pyruvate	0.53369
K00302	sarcosine oxidase, subunit alpha [EC:1.5.3.1]	K00613	glycine amidinotransferase [EC:2.1.4.1]	C00037	Glycine	0.533683
K01624	fructose-bisphosphate aldolase, class II [EC:4.1.2.13]	K16306	fructose-bisphosphate aldolase / 2-amino-3,7-dideoxy-D-threo-hept-6-ulosonate synthase [EC:4.1.2.13 2.2.1.10]	C00111	Glycerone phosphate	0.533657
K01624	fructose-bisphosphate aldolase, class II [EC:4.1.2.13]	K16306	fructose-bisphosphate aldolase / 2-amino-3,7-dideoxy-D-threo-hept-6-ulosonate synthase [EC:4.1.2.13 2.2.1.10]	C00118	D-Glyceraldehyde 3-phosphate	0.533657
K10218	4-hydroxy-4-methyl-2-oxoglutarate aldolase [EC:4.1.3.17]	K16515	4-oxalomesaconate hydratase [EC:4.2.1.83]	C04115	4-Carboxy-4-hydroxy-2-oxoadipate	0.533635
K00619	amino-acid N-acetyltransferase [EC:2.3.1.1]	K00930	acetylglutamate kinase [EC:2.7.2.8]	C00624	N-Acetyl-L-glutamate	0.533591
K03342	para-aminobenzoate synthetase / 4-amino-4-deoxychorismate lyase [EC:2.6.1.85 4.1.3.38]	K04092	chorismate mutase [EC:5.4.99.5]	C00251	Chorismate	0.533527
K00158	pyruvate oxidase [EC:1.2.3.3]	K00656	formate C-acetyltransferase [EC:2.3.1.54]	C00022	Pyruvate	0.533516
K00882	1-phosphofructokinase [EC:2.7.1.56]	K01622	fructose 1,6-bisphosphate aldolase/phosphatase [EC:4.1.2.13 3.1.3.11]	C05378	beta-D-Fructose 1,6-bisphosphate	0.533402
K00813	aspartate aminotransferase [EC:2.6.1.1]	K03782	catalase-peroxidase [EC:1.11.1.21]	C00079	L-Phenylalanine	0.533372
K00172	pyruvate ferredoxin oxidoreductase, gamma subunit [EC:1.2.7.1]	K00830	alanine-glyoxylate transaminase / serine-glyoxylate transaminase / serine-pyruvate transaminase [EC:2.6.1.44 2.6.1.45 2.6.1.51]	C00022	Pyruvate	0.533371
K00189	2-oxoisovalerate ferredoxin oxidoreductase, gamma subunit [EC:1.2.7.7]	K00249	acyl-CoA dehydrogenase [EC:1.3.8.7]	C00630	2-Methylpropanoyl-CoA	0.533369
K00189	2-oxoisovalerate ferredoxin oxidoreductase, gamma subunit [EC:1.2.7.7]	K00249	acyl-CoA dehydrogenase [EC:1.3.8.7]	C02939	3-Methylbutanoyl-CoA	0.533369
K00189	2-oxoisovalerate ferredoxin oxidoreductase, gamma subunit [EC:1.2.7.7]	K00249	acyl-CoA dehydrogenase [EC:1.3.8.7]	C15980	(S)-2-Methylbutanoyl-CoA	0.533369
K01755	argininosuccinate lyase [EC:4.3.2.1]	K11711	two-component system, LuxR family, sensor histidine kinase DctS [EC:2.7.13.3]	C00122	Fumarate	0.533238
K00247	fumarate reductase subunit D	K10125	two-component system, NtrC family, C4-dicarboxylate transport sensor histidine kinase DctB [EC:2.7.13.3]	C00042	Succinate	0.533198
K00161	pyruvate dehydrogenase E1 component subunit alpha [EC:1.2.4.1]	K16164	acylpyruvate hydrolase [EC:3.7.1.5]	C00022	Pyruvate	0.533193
K00161	pyruvate dehydrogenase E1 component subunit alpha [EC:1.2.4.1]	K00830	alanine-glyoxylate transaminase / serine-glyoxylate transaminase / serine-pyruvate transaminase [EC:2.6.1.44 2.6.1.45 2.6.1.51]	C00022	Pyruvate	0.533191
K00172	pyruvate ferredoxin oxidoreductase, gamma subunit [EC:1.2.7.1]	K11181	sulfite reductase beta subunit [EC:1.8.99.3 1.8.99.1]	C16399	2,4-Diamino-6-hydroxylaminotoluene	0.533018
K00260	glutamate dehydrogenase [EC:1.4.1.2]	K00262	glutamate dehydrogenase (NADP+) [EC:1.4.1.4]	C00025	L-Glutamate	0.532722
K00087	xanthine dehydrogenase molybdenum-binding subunit [EC:1.17.1.4]	K01486	adenine deaminase [EC:3.5.4.2]	C00262	Hypoxanthine	0.532652
K02819	PTS system, trehalose-specific IIC component	K16055	trehalose 6-phosphate synthase/phosphatase [EC:2.4.1.15 3.1.3.12]	C00689	alpha,alpha'-Trehalose 6-phosphate	0.532632
K01736	chorismate synthase [EC:4.2.3.5]	K04092	chorismate mutase [EC:5.4.99.5]	C00251	Chorismate	0.53263
K02818	PTS system, trehalose-specific IIB component [EC:2.7.1.69]	K16055	trehalose 6-phosphate synthase/phosphatase [EC:2.4.1.15 3.1.3.12]	C00689	alpha,alpha'-Trehalose 6-phosphate	0.532621
K00128	aldehyde dehydrogenase (NAD+) [EC:1.2.1.3]	K01046	triacylglycerol lipase [EC:3.1.1.3]	C00162	Fatty acid	0.532565
K00813	aspartate aminotransferase [EC:2.6.1.1]	K11540	carbamoyl-phosphate synthase / aspartate carbamoyltransferase / dihydroorotase [EC:6.3.5.5 2.1.3.2 3.5.2.3]	C00049	L-Aspartate	0.532421
K00392	sulfite reductase (ferredoxin) [EC:1.8.7.1]	K02439	thiosulfate sulfurtransferase [EC:2.8.1.1]	C00094	Sulfite	0.532388
K03778	D-lactate dehydrogenase [EC:1.1.1.28]	K16845	(2R)-sulfolactate sulfo-lyase subunit alpha [EC:4.4.1.24]	C00022	Pyruvate	0.532125
K01677	fumarate hydratase subunit alpha [EC:4.2.1.2]	K16171	fumarylacetoacetate (FAA) hydrolase [EC:3.7.1.2]	C00122	Fumarate	0.532041
K01960	pyruvate carboxylase subunit B [EC:6.4.1.1]	K17950	L-cysteate sulfo-lyase [EC:4.4.1.25]	C00022	Pyruvate	0.531973
K00925	acetate kinase [EC:2.7.2.1]	K18118	succinyl-CoA:acetate CoA-transferase [EC:2.8.3.18]	C00033	Acetate	0.531961
K00122	formate dehydrogenase [EC:1.2.1.2]	K15022	formate dehydrogenase beta subunit [EC:1.2.1.43]	C00058	Formate	0.531957
K03785	3-dehydroquinate dehydratase I [EC:4.2.1.10]	K13829	shikimate kinase / 3-dehydroquinate synthase [EC:2.7.1.71 4.2.3.4]	C00944	3-Dehydroquinate	0.531933
K01635	tagatose 1,6-diphosphate aldolase [EC:4.1.2.40]	K17463	2-dehydro-3-deoxy-phosphogluconate aldolase [EC:4.1.2.14]	C00118	D-Glyceraldehyde 3-phosphate	0.531815
K01223	6-phospho-beta-glucosidase [EC:3.2.1.86]	K02752	PTS system, arbutin-, cellobiose-, and salicin-specific IIB component [EC:2.7.1.69]	C06187	Arbutin 6-phosphate	0.531707
K01223	6-phospho-beta-glucosidase [EC:3.2.1.86]	K02752	PTS system, arbutin-, cellobiose-, and salicin-specific IIB component [EC:2.7.1.69]	C06188	Salicin 6-phosphate	0.531707
K01223	6-phospho-beta-glucosidase [EC:3.2.1.86]	K02753	PTS system, arbutin-, cellobiose-, and salicin-specific IIC component	C06187	Arbutin 6-phosphate	0.531707
K01223	6-phospho-beta-glucosidase [EC:3.2.1.86]	K02753	PTS system, arbutin-, cellobiose-, and salicin-specific IIC component	C06188	Salicin 6-phosphate	0.531707
K01629	rhamnulose-1-phosphate aldolase [EC:4.1.2.19]	K11645	fructose-bisphosphate aldolase, class I [EC:4.1.2.13]	C00111	Glycerone phosphate	0.531577
K00247	fumarate reductase subunit D	K11711	two-component system, LuxR family, sensor histidine kinase DctS [EC:2.7.13.3]	C00042	Succinate	0.531569
K01494	dCTP deaminase [EC:3.5.4.13]	K03041	DNA-directed RNA polymerase subunit A' [EC:2.7.7.6]	C00063	CTP	0.531517
K01494	dCTP deaminase [EC:3.5.4.13]	K03041	DNA-directed RNA polymerase subunit A' [EC:2.7.7.6]	C00075	UTP	0.531517
K03119	taurine dioxygenase [EC:1.14.11.17]	K16951	anaerobic sulfite reductase subunit B	C00094	Sulfite	0.53147
K00390	phosphoadenosine phosphosulfate reductase [EC:1.8.4.8]	K00955	bifunctional enzyme CysN/CysC [EC:2.7.7.4 2.7.1.25]	C00053	3'-Phosphoadenylyl sulfate	0.531464
K04092	chorismate mutase [EC:5.4.99.5]	K04781	salicylate synthetase [EC:5.4.4.2 4.2.99.21]	C00251	Chorismate	0.53142
K00122	formate dehydrogenase [EC:1.2.1.2]	K00656	formate C-acetyltransferase [EC:2.3.1.54]	C00058	Formate	0.531397
K01792	glucose-6-phosphate 1-epimerase [EC:5.1.3.15]	K02779	PTS system, glucose-specific IIC component	C00668	alpha-D-Glucose 6-phosphate	0.531386
K00127	formate dehydrogenase subunit gamma	K05299	formate dehydrogenase alpha subunit [EC:1.2.1.43]	C00058	Formate	0.531358
K00700	1,4-alpha-glucan branching enzyme [EC:2.4.1.18]	K16148	starch synthase [EC:2.4.1.21]	C00718	Amylose	0.531324
K00265	glutamate synthase (NADPH/NADH) large chain [EC:1.4.1.13 1.4.1.14]	K14681	argininosuccinate lyase / amino-acid N-acetyltransferase [EC:4.3.2.1 2.3.1.1]	C00025	L-Glutamate	0.531039
K01937	CTP synthase [EC:6.3.4.2]	K03049	DNA-directed RNA polymerase subunit E' [EC:2.7.7.6]	C00063	CTP	0.530945
K01937	CTP synthase [EC:6.3.4.2]	K03049	DNA-directed RNA polymerase subunit E' [EC:2.7.7.6]	C00075	UTP	0.530945
K00844	hexokinase [EC:2.7.1.1]	K02790	PTS system, maltose and glucose-specific IIB component [EC:2.7.1.69]	C00668	alpha-D-Glucose 6-phosphate	0.530917
K00844	hexokinase [EC:2.7.1.1]	K02791	PTS system, maltose and glucose-specific IIC component	C00668	alpha-D-Glucose 6-phosphate	0.530917
K00015	glyoxylate reductase [EC:1.1.1.26]	K01608	tartronate-semialdehyde synthase [EC:4.1.1.47]	C00048	Glyoxylate	0.530912
K00674	2,3,4,5-tetrahydropyridine-2-carboxylate N-succinyltransferase [EC:2.3.1.117]	K14267	N-succinyldiaminopimelate aminotransferase [EC:2.6.1.17]	C04462	N-Succinyl-2-L-amino-6-oxoheptanedioate	0.530896
K03060	DNA-directed RNA polymerase subunit omega [EC:2.7.7.6]	K11029	anthrax edema toxin adenylate cyclase [EC:4.6.1.1]	C00002	ATP	0.530895
K03060	DNA-directed RNA polymerase subunit omega [EC:2.7.7.6]	K11029	anthrax edema toxin adenylate cyclase [EC:4.6.1.1]	C00044	GTP	0.530895
K00161	pyruvate dehydrogenase E1 component subunit alpha [EC:1.2.4.1]	K17950	L-cysteate sulfo-lyase [EC:4.4.1.25]	C00022	Pyruvate	0.530826
K02790	PTS system, maltose and glucose-specific IIB component [EC:2.7.1.69]	K13810	transaldolase / glucose-6-phosphate isomerase [EC:2.2.1.2 5.3.1.9]	C00668	alpha-D-Glucose 6-phosphate	0.530432
K02791	PTS system, maltose and glucose-specific IIC component	K13810	transaldolase / glucose-6-phosphate isomerase [EC:2.2.1.2 5.3.1.9]	C00668	alpha-D-Glucose 6-phosphate	0.530432
K00381	sulfite reductase (NADPH) hemoprotein beta-component [EC:1.8.1.2]	K03852	sulfoacetaldehyde acetyltransferase [EC:2.3.3.15]	C00094	Sulfite	0.530381
K01740	O-acetylhomoserine (thiol)-lyase [EC:2.5.1.49]	K17216	O-acetylserine dependent cystathionine beta-synthase	C00155	L-Homocysteine	0.530364
K03040	DNA-directed RNA polymerase subunit alpha [EC:2.7.7.6]	K11029	anthrax edema toxin adenylate cyclase [EC:4.6.1.1]	C00002	ATP	0.530238
K03040	DNA-directed RNA polymerase subunit alpha [EC:2.7.7.6]	K11029	anthrax edema toxin adenylate cyclase [EC:4.6.1.1]	C00044	GTP	0.530238
K00016	L-lactate dehydrogenase [EC:1.1.1.27]	K14260	alanine-synthesizing transaminase [EC:2.6.1.66 2.6.1.2]	C00022	Pyruvate	0.530237
K00690	sucrose phosphorylase [EC:2.4.1.7]	K02770	PTS system, fructose-specific IIC component	C00095	D-Fructose	0.530233
K01734	methylglyoxal synthase [EC:4.2.3.3]	K16305	fructose-bisphosphate aldolase / 6-deoxy-5-ketofructose 1-phosphate synthase [EC:4.1.2.13 2.2.1.11]	C00111	Glycerone phosphate	0.530175
K00940	nucleoside-diphosphate kinase [EC:2.7.4.6]	K14652	3,4-dihydroxy 2-butanone 4-phosphate synthase / GTP cyclohydrolase II [EC:4.1.99.12 3.5.4.25]	C00044	GTP	0.530151
K00262	glutamate dehydrogenase (NADP+) [EC:1.4.1.4]	K01425	glutaminase [EC:3.5.1.2]	C00014	Ammonia	0.530133
K00262	glutamate dehydrogenase (NADP+) [EC:1.4.1.4]	K01425	glutaminase [EC:3.5.1.2]	C00025	L-Glutamate	0.530133
K01884	cysteinyl-tRNA synthetase, unknown class [EC:6.1.1.16]	K14155	cystathione beta-lyase [EC:4.4.1.8]	C00097	L-Cysteine	0.530103
K00252	glutaryl-CoA dehydrogenase [EC:1.3.8.6]	K01825	3-hydroxyacyl-CoA dehydrogenase / enoyl-CoA hydratase / 3-hydroxybutyryl-CoA epimerase / enoyl-CoA isomerase [EC:1.1.1.35 4.2.1.17 5.1.2.3 5.3.3.8]	C00877	Crotonoyl-CoA	0.53002
K00526	ribonucleoside-diphosphate reductase beta chain [EC:1.17.4.1]	K04765	ATP diphosphatase [EC:3.6.1.8]	C00008	ADP	0.529973
K00812	aspartate aminotransferase [EC:2.6.1.1]	K01610	phosphoenolpyruvate carboxykinase (ATP) [EC:4.1.1.49]	C00036	Oxaloacetate	0.529893
K00172	pyruvate ferredoxin oxidoreductase, gamma subunit [EC:1.2.7.1]	K10218	4-hydroxy-4-methyl-2-oxoglutarate aldolase [EC:4.1.3.17]	C00022	Pyruvate	0.529798
K05606	methylmalonyl-CoA/ethylmalonyl-CoA epimerase [EC:5.1.99.1]	K11264	methylmalonyl-CoA decarboxylase [EC:4.1.1.41]	C00683	(S)-Methylmalonyl-CoA	0.529795
K00625	phosphate acetyltransferase [EC:2.3.1.8]	K01965	propionyl-CoA carboxylase alpha chain [EC:6.4.1.3]	C00100	Propanoyl-CoA	0.529739
K01937	CTP synthase [EC:6.3.4.2]	K03050	DNA-directed RNA polymerase subunit E" [EC:2.7.7.6]	C00063	CTP	0.529701
K01937	CTP synthase [EC:6.3.4.2]	K03050	DNA-directed RNA polymerase subunit E" [EC:2.7.7.6]	C00075	UTP	0.529701
K00643	5-aminolevulinate synthase [EC:2.3.1.37]	K12371	dipeptide transport system ATP-binding protein	C00430	5-Aminolevulinate	0.5297
K00172	pyruvate ferredoxin oxidoreductase, gamma subunit [EC:1.2.7.1]	K01007	pyruvate, water dikinase [EC:2.7.9.2]	C00022	Pyruvate	0.52969
K00140	malonate-semialdehyde dehydrogenase (acetylating) / methylmalonate-semialdehyde dehydrogenase [EC:1.2.1.18 1.2.1.27]	K00169	pyruvate ferredoxin oxidoreductase, alpha subunit [EC:1.2.7.1]	C00024	Acetyl-CoA	0.529639
K00140	malonate-semialdehyde dehydrogenase (acetylating) / methylmalonate-semialdehyde dehydrogenase [EC:1.2.1.18 1.2.1.27]	K00169	pyruvate ferredoxin oxidoreductase, alpha subunit [EC:1.2.7.1]	C00100	Propanoyl-CoA	0.529639
K01622	fructose 1,6-bisphosphate aldolase/phosphatase [EC:4.1.2.13 3.1.3.11]	K01623	fructose-bisphosphate aldolase, class I [EC:4.1.2.13]	C00111	Glycerone phosphate	0.529611
K01622	fructose 1,6-bisphosphate aldolase/phosphatase [EC:4.1.2.13 3.1.3.11]	K01623	fructose-bisphosphate aldolase, class I [EC:4.1.2.13]	C00118	D-Glyceraldehyde 3-phosphate	0.529611
K01622	fructose 1,6-bisphosphate aldolase/phosphatase [EC:4.1.2.13 3.1.3.11]	K01623	fructose-bisphosphate aldolase, class I [EC:4.1.2.13]	C00354	D-Fructose 1,6-bisphosphate	0.529611
K01622	fructose 1,6-bisphosphate aldolase/phosphatase [EC:4.1.2.13 3.1.3.11]	K01623	fructose-bisphosphate aldolase, class I [EC:4.1.2.13]	C05378	beta-D-Fructose 1,6-bisphosphate	0.529611
K00527	ribonucleoside-triphosphate reductase [EC:1.17.4.2]	K03055	DNA-directed RNA polymerase subunit K [EC:2.7.7.6]	C00002	ATP	0.529592
K00527	ribonucleoside-triphosphate reductase [EC:1.17.4.2]	K03055	DNA-directed RNA polymerase subunit K [EC:2.7.7.6]	C00044	GTP	0.529592
K00527	ribonucleoside-triphosphate reductase [EC:1.17.4.2]	K03055	DNA-directed RNA polymerase subunit K [EC:2.7.7.6]	C00063	CTP	0.529592
K07250	4-aminobutyrate aminotransferase / (S)-3-amino-2-methylpropionate transaminase [EC:2.6.1.19 2.6.1.22]	K18119	succinate-semialdehyde dehydrogenase [EC:1.2.1.76]	C00232	Succinate semialdehyde	0.529584
K03735	ethanolamine ammonia-lyase large subunit [EC:4.3.1.7]	K04021	aldehyde dehydrogenase	C00084	Acetaldehyde	0.529542
K00170	pyruvate ferredoxin oxidoreductase, beta subunit [EC:1.2.7.1]	K01958	pyruvate carboxylase [EC:6.4.1.1]	C00022	Pyruvate	0.529499
K01222	6-phospho-beta-glucosidase [EC:3.2.1.86]	K02777	PTS system, glucose-specific IIA component [EC:2.7.1.69]	C06187	Arbutin 6-phosphate	0.529426
K01222	6-phospho-beta-glucosidase [EC:3.2.1.86]	K02777	PTS system, glucose-specific IIA component [EC:2.7.1.69]	C06188	Salicin 6-phosphate	0.529426
K00175	2-oxoglutarate ferredoxin oxidoreductase subunit beta [EC:1.2.7.3]	K01848	methylmalonyl-CoA mutase, N-terminal domain [EC:5.4.99.2]	C00091	Succinyl-CoA	0.529331
K01423	undefined	K01962	acetyl-CoA carboxylase carboxyl transferase subunit alpha [EC:6.4.1.2]	C06250	Holo-[carboxylase]	0.529233
K02586	nitrogenase molybdenum-iron protein alpha chain [EC:1.18.6.1]	K15371	glutamate dehydrogenase [EC:1.4.1.2]	C00014	Ammonia	0.529162
K01598	phosphopantothenoylcysteine decarboxylase [EC:4.1.1.36]	K03525	type III pantothenate kinase [EC:2.7.1.33]	C04352	(R)-4'-Phosphopantothenoyl-L-cysteine	0.529095
K01601	ribulose-bisphosphate carboxylase large chain [EC:4.1.1.39]	K15634	probable phosphoglycerate mutase [EC:5.4.2.12]	C00197	3-Phospho-D-glycerate	0.529034
K07406	alpha-galactosidase [EC:3.2.1.22]	K10229	sorbitol/mannitol transport system permease protein	C00794	D-Sorbitol	0.52903
K01011	thiosulfate/3-mercaptopyruvate sulfurtransferase [EC:2.8.1.1 2.8.1.2]	K08738	cytochrome c	C00320	Thiosulfate	0.528949
K00850	6-phosphofructokinase 1 [EC:2.7.1.11]	K01819	galactose-6-phosphate isomerase [EC:5.3.1.26]	C01097	D-Tagatose 6-phosphate	0.52888
K00099	1-deoxy-D-xylulose-5-phosphate reductoisomerase [EC:1.1.1.267]	K12506	2-C-methyl-D-erythritol 4-phosphate cytidylyltransferase / 2-C-methyl-D-erythritol 2,4-cyclodiphosphate synthase [EC:2.7.7.60 4.6.1.12]	C11434	2-C-Methyl-D-erythritol 4-phosphate	0.528831
K00015	glyoxylate reductase [EC:1.1.1.26]	K00042	2-hydroxy-3-oxopropionate reductase [EC:1.1.1.60]	C00258	D-Glycerate	0.528813
K01182	oligo-1,6-glucosidase [EC:3.2.1.10]	K17316	glucose/mannose transport system permease protein	C00031	D-Glucose	0.528752
K00027	malate dehydrogenase (oxaloacetate-decarboxylating) [EC:1.1.1.38]	K00158	pyruvate oxidase [EC:1.2.3.3]	C00022	Pyruvate	0.528721
K00853	L-ribulokinase [EC:2.7.1.16]	K13831	3-hexulose-6-phosphate synthase / 6-phospho-3-hexuloisomerase [EC:4.1.2.43 5.3.1.27]	C00199	D-Ribulose 5-phosphate	0.528706
K00028	malate dehydrogenase (decarboxylating) [EC:1.1.1.39]	K01638	malate synthase [EC:2.3.3.9]	C00149	(S)-Malate	0.528702
K00102	D-lactate dehydrogenase (cytochrome) [EC:1.1.2.4]	K01069	hydroxyacylglutathione hydrolase [EC:3.1.2.6]	C00256	(R)-Lactate	0.528616
K01028	3-oxoacid CoA-transferase subunit A [EC:2.8.3.5]	K01574	acetoacetate decarboxylase [EC:4.1.1.4]	C00164	Acetoacetate	0.528534
K00101	L-lactate dehydrogenase (cytochrome) [EC:1.1.2.3]	K00158	pyruvate oxidase [EC:1.2.3.3]	C00022	Pyruvate	0.528518
K01937	CTP synthase [EC:6.3.4.2]	K03053	DNA-directed RNA polymerase subunit H [EC:2.7.7.6]	C00063	CTP	0.528305
K01937	CTP synthase [EC:6.3.4.2]	K03053	DNA-directed RNA polymerase subunit H [EC:2.7.7.6]	C00075	UTP	0.528305
K01623	fructose-bisphosphate aldolase, class I [EC:4.1.2.13]	K01635	tagatose 1,6-diphosphate aldolase [EC:4.1.2.40]	C00118	D-Glyceraldehyde 3-phosphate	0.528239
K01959	pyruvate carboxylase subunit A [EC:6.4.1.1]	K17950	L-cysteate sulfo-lyase [EC:4.4.1.25]	C00022	Pyruvate	0.528098
K13853	3-deoxy-7-phosphoheptulonate synthase / chorismate mutase [EC:2.5.1.54 5.4.99.5]	K14170	chorismate mutase / prephenate dehydratase [EC:5.4.99.5 4.2.1.51]	C00254	Prephenate	0.528076
K03150	thiamine biosynthesis ThiH	K14154	thiamine-phosphate diphosphorylase / hydroxyethylthiazole kinase [EC:2.5.1.3 2.7.1.50]	C04327	4-Methyl-5-(2-phosphoethyl)-thiazole	0.528056
K00850	6-phosphofructokinase 1 [EC:2.7.1.11]	K06859	glucose-6-phosphate isomerase, archaeal [EC:5.3.1.9]	C05345	beta-D-Fructose 6-phosphate	0.528031
K00240	succinate dehydrogenase iron-sulfur subunit [EC:1.3.5.1]	K01755	argininosuccinate lyase [EC:4.3.2.1]	C00122	Fumarate	0.527962
K00171	pyruvate ferredoxin oxidoreductase, delta subunit [EC:1.2.7.1]	K01959	pyruvate carboxylase subunit A [EC:6.4.1.1]	C00022	Pyruvate	0.527957
K00170	pyruvate ferredoxin oxidoreductase, beta subunit [EC:1.2.7.1]	K01962	acetyl-CoA carboxylase carboxyl transferase subunit alpha [EC:6.4.1.2]	C00024	Acetyl-CoA	0.527943
K00844	hexokinase [EC:2.7.1.1]	K12112	evolved beta-galactosidase subunit beta	C00267	alpha-D-Glucose	0.527916
K01034	acetate CoA/acetoacetate CoA-transferase alpha subunit [EC:2.8.3.8 2.8.3.9]	K01782	3-hydroxyacyl-CoA dehydrogenase / enoyl-CoA hydratase / 3-hydroxybutyryl-CoA epimerase [EC:1.1.1.35 4.2.1.17 5.1.2.3]	C00332	Acetoacetyl-CoA	0.527881
K00265	glutamate synthase (NADPH/NADH) large chain [EC:1.4.1.13 1.4.1.14]	K00619	amino-acid N-acetyltransferase [EC:2.3.1.1]	C00025	L-Glutamate	0.527833
K00194	acetyl-CoA decarbonylase/synthase complex subunit delta [EC:2.1.1.245]	K03737	putative pyruvate-flavodoxin oxidoreductase [EC:1.2.7.-]	C00024	Acetyl-CoA	0.52746
K00325	NAD(P) transhydrogenase subunit beta [EC:1.6.1.2]	K00952	nicotinamide-nucleotide adenylyltransferase [EC:2.7.7.1]	C00003	NAD+	0.527419
K01491	methylenetetrahydrofolate dehydrogenase (NADP+) / methenyltetrahydrofolate cyclohydrolase [EC:1.5.1.5 3.5.4.9]	K13990	glutamate formiminotransferase / formiminotetrahydrofolate cyclodeaminase [EC:2.1.2.5 4.3.1.4]	C00445	5,10-Methenyltetrahydrofolate	0.5274
K01034	acetate CoA/acetoacetate CoA-transferase alpha subunit [EC:2.8.3.8 2.8.3.9]	K01825	3-hydroxyacyl-CoA dehydrogenase / enoyl-CoA hydratase / 3-hydroxybutyryl-CoA epimerase / enoyl-CoA isomerase [EC:1.1.1.35 4.2.1.17 5.1.2.3 5.3.3.8]	C00332	Acetoacetyl-CoA	0.527304
K13566	omega-amidase [EC:3.5.1.3]	K15371	glutamate dehydrogenase [EC:1.4.1.2]	C00026	2-Oxoglutarate	0.527232
K01807	ribose 5-phosphate isomerase A [EC:5.3.1.6]	K14652	3,4-dihydroxy 2-butanone 4-phosphate synthase / GTP cyclohydrolase II [EC:4.1.99.12 3.5.4.25]	C00199	D-Ribulose 5-phosphate	0.527184
K00625	phosphate acetyltransferase [EC:2.3.1.8]	K18118	succinyl-CoA:acetate CoA-transferase [EC:2.8.3.18]	C00024	Acetyl-CoA	0.527134
K00162	pyruvate dehydrogenase E1 component subunit beta [EC:1.2.4.1]	K14260	alanine-synthesizing transaminase [EC:2.6.1.66 2.6.1.2]	C00022	Pyruvate	0.527125
K01478	arginine deiminase [EC:3.5.3.6]	K01887	arginyl-tRNA synthetase [EC:6.1.1.19]	C00062	L-Arginine	0.527094
K13812	bifunctional enzyme Fae/Hps [EC:4.3.-.- 4.1.2.43]	K13831	3-hexulose-6-phosphate synthase / 6-phospho-3-hexuloisomerase [EC:4.1.2.43 5.3.1.27]	C00199	D-Ribulose 5-phosphate	0.52707
K13812	bifunctional enzyme Fae/Hps [EC:4.3.-.- 4.1.2.43]	K13831	3-hexulose-6-phosphate synthase / 6-phospho-3-hexuloisomerase [EC:4.1.2.43 5.3.1.27]	C06019	D-arabino-Hex-3-ulose 6-phosphate	0.52707
K00926	carbamate kinase [EC:2.7.2.2]	K11540	carbamoyl-phosphate synthase / aspartate carbamoyltransferase / dihydroorotase [EC:6.3.5.5 2.1.3.2 3.5.2.3]	C00169	Carbamoyl phosphate	0.526988
K00875	D-ribulokinase [EC:2.7.1.47]	K01808	ribose 5-phosphate isomerase B [EC:5.3.1.6]	C00199	D-Ribulose 5-phosphate	0.526975
K01809	mannose-6-phosphate isomerase [EC:5.3.1.8]	K13810	transaldolase / glucose-6-phosphate isomerase [EC:2.2.1.2 5.3.1.9]	C05345	beta-D-Fructose 6-phosphate	0.526927
K00131	glyceraldehyde-3-phosphate dehydrogenase (NADP+) [EC:1.2.1.9]	K16306	fructose-bisphosphate aldolase / 2-amino-3,7-dideoxy-D-threo-hept-6-ulosonate synthase [EC:4.1.2.13 2.2.1.10]	C00118	D-Glyceraldehyde 3-phosphate	0.526851
K01004	phosphatidylcholine synthase [EC:2.7.8.24]	K01114	phospholipase C [EC:3.1.4.3]	C00157	Phosphatidylcholine	0.526816
K00239	succinate dehydrogenase flavoprotein subunit [EC:1.3.5.1]	K14681	argininosuccinate lyase / amino-acid N-acetyltransferase [EC:4.3.2.1 2.3.1.1]	C00122	Fumarate	0.526743
K00918	ADP-dependent phosphofructokinase/glucokinase [EC:2.7.1.146 2.7.1.147]	K01792	glucose-6-phosphate 1-epimerase [EC:5.1.3.15]	C00668	alpha-D-Glucose 6-phosphate	0.526705
K00918	ADP-dependent phosphofructokinase/glucokinase [EC:2.7.1.146 2.7.1.147]	K01792	glucose-6-phosphate 1-epimerase [EC:5.1.3.15]	C01172	beta-D-Glucose 6-phosphate	0.526705
K00527	ribonucleoside-triphosphate reductase [EC:1.17.4.2]	K03056	DNA-directed RNA polymerase subunit L [EC:2.7.7.6]	C00002	ATP	0.526701
K00527	ribonucleoside-triphosphate reductase [EC:1.17.4.2]	K03056	DNA-directed RNA polymerase subunit L [EC:2.7.7.6]	C00044	GTP	0.526701
K00527	ribonucleoside-triphosphate reductase [EC:1.17.4.2]	K03056	DNA-directed RNA polymerase subunit L [EC:2.7.7.6]	C00063	CTP	0.526701
K03404	magnesium chelatase subunit D [EC:6.6.1.1]	K03428	magnesium-protoporphyrin O-methyltransferase [EC:2.1.1.11]	C03516	Magnesium protoporphyrin	0.526692
K00131	glyceraldehyde-3-phosphate dehydrogenase (NADP+) [EC:1.2.1.9]	K13810	transaldolase / glucose-6-phosphate isomerase [EC:2.2.1.2 5.3.1.9]	C00118	D-Glyceraldehyde 3-phosphate	0.52649
K01809	mannose-6-phosphate isomerase [EC:5.3.1.8]	K01840	phosphomannomutase [EC:5.4.2.8]	C00275	D-Mannose 6-phosphate	0.526466
K00260	glutamate dehydrogenase [EC:1.4.1.2]	K00265	glutamate synthase (NADPH/NADH) large chain [EC:1.4.1.13 1.4.1.14]	C00025	L-Glutamate	0.526457
K00260	glutamate dehydrogenase [EC:1.4.1.2]	K00265	glutamate synthase (NADPH/NADH) large chain [EC:1.4.1.13 1.4.1.14]	C00026	2-Oxoglutarate	0.526457
K00102	D-lactate dehydrogenase (cytochrome) [EC:1.1.2.4]	K00161	pyruvate dehydrogenase E1 component subunit alpha [EC:1.2.4.1]	C00022	Pyruvate	0.526448
K03462	nicotinamide phosphoribosyltransferase [EC:2.4.2.12]	K11751	5'-nucleotidase / UDP-sugar diphosphatase [EC:3.1.3.5 3.6.1.45]	C00455	Nicotinamide D-ribonucleotide	0.526412
K00860	adenylylsulfate kinase [EC:2.7.1.25]	K00957	sulfate adenylyltransferase subunit 2 [EC:2.7.7.4]	C00224	Adenylyl sulfate	0.52639
K09023	aminoacrylate hydrolase [EC:3.5.1.-]	K16066	malonic semialdehyde reductase [EC:1.1.1.-]	C00222	3-Oxopropanoate	0.526249
K01825	3-hydroxyacyl-CoA dehydrogenase / enoyl-CoA hydratase / 3-hydroxybutyryl-CoA epimerase / enoyl-CoA isomerase [EC:1.1.1.35 4.2.1.17 5.1.2.3 5.3.3.8]	K06446	acyl-CoA dehydrogenase [EC:1.3.99.-]	C14144	5-Carboxy-2-pentenoyl-CoA	0.526124
K01759	lactoylglutathione lyase [EC:4.4.1.5]	K05523	molecular chaperone Hsp31 and glyoxalase 3 [EC:4.2.1.130]	C00546	Methylglyoxal	0.526114
K01114	phospholipase C [EC:3.1.4.3]	K01613	phosphatidylserine decarboxylase [EC:4.1.1.65]	C00350	Phosphatidylethanolamine	0.5261
K01937	CTP synthase [EC:6.3.4.2]	K03044	DNA-directed RNA polymerase subunit B' [EC:2.7.7.6]	C00063	CTP	0.526068
K01937	CTP synthase [EC:6.3.4.2]	K03044	DNA-directed RNA polymerase subunit B' [EC:2.7.7.6]	C00075	UTP	0.526068
K00963	UTP--glucose-1-phosphate uridylyltransferase [EC:2.7.7.9]	K15778	phosphomannomutase / phosphoglucomutase [EC:5.4.2.8 5.4.2.2]	C00103	D-Glucose 1-phosphate	0.526053
K00158	pyruvate oxidase [EC:1.2.3.3]	K16164	acylpyruvate hydrolase [EC:3.7.1.5]	C00022	Pyruvate	0.526047
K01903	succinyl-CoA synthetase beta subunit [EC:6.2.1.5]	K02615	acetyl-CoA acetyltransferase [EC:2.3.1.-]	C00091	Succinyl-CoA	0.526018
K00266	glutamate synthase (NADPH/NADH) small chain [EC:1.4.1.13 1.4.1.14]	K00619	amino-acid N-acetyltransferase [EC:2.3.1.1]	C00025	L-Glutamate	0.525974
K01625	2-dehydro-3-deoxyphosphogluconate aldolase / (4S)-4-hydroxy-2-oxoglutarate aldolase [EC:4.1.2.14 4.1.3.42]	K11472	glycolate oxidase FAD binding subunit	C00048	Glyoxylate	0.525917
K00123	formate dehydrogenase major subunit [EC:1.2.1.2]	K03519	carbon-monoxide dehydrogenase medium subunit [EC:1.2.99.2]	C00011	CO2	0.525917
K00844	hexokinase [EC:2.7.1.1]	K02779	PTS system, glucose-specific IIC component	C00668	alpha-D-Glucose 6-phosphate	0.525908
K01697	cystathionine beta-synthase [EC:4.2.1.22]	K01754	threonine dehydratase [EC:4.3.1.19]	C00065	L-Serine	0.525818
K06718	L-2,4-diaminobutyric acid acetyltransferase [EC:2.3.1.178]	K15784	N-alpha-acetyl-L-2,4-diaminobutyrate deacetylase [EC:3.5.1.-]	C03283	L-2,4-Diaminobutanoate	0.525817
K00172	pyruvate ferredoxin oxidoreductase, gamma subunit [EC:1.2.7.1]	K01905	acetyl-CoA synthetase (ADP-forming) [EC:6.2.1.13]	C00024	Acetyl-CoA	0.525787
K00172	pyruvate ferredoxin oxidoreductase, gamma subunit [EC:1.2.7.1]	K01905	acetyl-CoA synthetase (ADP-forming) [EC:6.2.1.13]	C00100	Propanoyl-CoA	0.525787
K00028	malate dehydrogenase (decarboxylating) [EC:1.1.1.39]	K11258	acetolactate synthase II small subunit [EC:2.2.1.6]	C00022	Pyruvate	0.5257
K00976	fucose-1-phosphate guanylyltransferase [EC:2.7.7.30]	K02771	PTS system, fructose-specific IID component	C02985	L-Fucose 1-phosphate	0.525684
K01937	CTP synthase [EC:6.3.4.2]	K03045	DNA-directed RNA polymerase subunit B" [EC:2.7.7.6]	C00063	CTP	0.52565
K01937	CTP synthase [EC:6.3.4.2]	K03045	DNA-directed RNA polymerase subunit B" [EC:2.7.7.6]	C00075	UTP	0.52565
K01439	succinyl-diaminopimelate desuccinylase [EC:3.5.1.18]	K05823	N-acetyldiaminopimelate deacetylase [EC:3.5.1.47]	C00666	LL-2,6-Diaminoheptanedioate	0.525636
K00682	gamma-glutamylcyclotransferase [EC:2.3.2.4]	K01919	glutamate--cysteine ligase [EC:6.3.2.2]	C00097	L-Cysteine	0.525636
K00682	gamma-glutamylcyclotransferase [EC:2.3.2.4]	K01919	glutamate--cysteine ligase [EC:6.3.2.2]	C00669	gamma-L-Glutamyl-L-cysteine	0.525636
K02337	DNA polymerase III subunit alpha [EC:2.7.7.7]	K16904	dCTP diphosphatase [EC:3.6.1.12]	C00458	dCTP	0.525631
K00853	L-ribulokinase [EC:2.7.1.16]	K13812	bifunctional enzyme Fae/Hps [EC:4.3.-.- 4.1.2.43]	C00199	D-Ribulose 5-phosphate	0.525582
K00276	primary-amine oxidase [EC:1.4.3.21]	K01759	lactoylglutathione lyase [EC:4.4.1.5]	C00546	Methylglyoxal	0.525539
K00702	cellobiose phosphorylase [EC:2.4.1.20]	K15778	phosphomannomutase / phosphoglucomutase [EC:5.4.2.8 5.4.2.2]	C00103	D-Glucose 1-phosphate	0.525535
K00169	pyruvate ferredoxin oxidoreductase, alpha subunit [EC:1.2.7.1]	K01007	pyruvate, water dikinase [EC:2.7.9.2]	C00022	Pyruvate	0.525508
K16844	(2R)-3-sulfolactate dehydrogenase (NADP+) [EC:1.1.1.338]	K16846	(2R)-sulfolactate sulfo-lyase subunit beta [EC:4.4.1.24]	C11537	(2R)-3-Sulfolactate	0.525381
K11358	aspartate aminotransferase [EC:2.6.1.1]	K13566	omega-amidase [EC:3.5.1.3]	C00036	Oxaloacetate	0.525374
K01624	fructose-bisphosphate aldolase, class II [EC:4.1.2.13]	K13810	transaldolase / glucose-6-phosphate isomerase [EC:2.2.1.2 5.3.1.9]	C00118	D-Glyceraldehyde 3-phosphate	0.525313
K01423	undefined	K03524	BirA family transcriptional regulator, biotin operon repressor / biotin-[acetyl-CoA-carboxylase] ligase [EC:6.3.4.15]	C06250	Holo-[carboxylase]	0.525271
K00656	formate C-acetyltransferase [EC:2.3.1.54]	K01641	hydroxymethylglutaryl-CoA synthase [EC:2.3.3.10]	C00024	Acetyl-CoA	0.525243
K01007	pyruvate, water dikinase [EC:2.7.9.2]	K16846	(2R)-sulfolactate sulfo-lyase subunit beta [EC:4.4.1.24]	C00022	Pyruvate	0.525235
K00171	pyruvate ferredoxin oxidoreductase, delta subunit [EC:1.2.7.1]	K10977	methanogen homocitrate synthase [EC:2.3.3.14 2.3.3.-]	C00024	Acetyl-CoA	0.525132
K00169	pyruvate ferredoxin oxidoreductase, alpha subunit [EC:1.2.7.1]	K01963	acetyl-CoA carboxylase carboxyl transferase subunit beta [EC:6.4.1.2]	C00024	Acetyl-CoA	0.525011
K00610	aspartate carbamoyltransferase regulatory subunit	K01948	carbamoyl-phosphate synthase (ammonia) [EC:6.3.4.16]	C00169	Carbamoyl phosphate	0.524901
K00855	phosphoribulokinase [EC:2.7.1.19]	K01807	ribose 5-phosphate isomerase A [EC:5.3.1.6]	C00199	D-Ribulose 5-phosphate	0.524879
K03781	catalase [EC:1.11.1.6]	K14986	two-component system, LuxR family, sensor kinase FixL [EC:2.7.13.3]	C00007	Oxygen	0.524727
K00656	formate C-acetyltransferase [EC:2.3.1.54]	K01908	propionyl-CoA synthetase [EC:6.2.1.17]	C00100	Propanoyl-CoA	0.524655
K00941	hydroxymethylpyrimidine/phosphomethylpyrimidine kinase [EC:2.7.1.49 2.7.4.7]	K14154	thiamine-phosphate diphosphorylase / hydroxyethylthiazole kinase [EC:2.5.1.3 2.7.1.50]	C04752	2-Methyl-4-amino-5-hydroxymethylpyrimidine diphosphate	0.524541
K01596	phosphoenolpyruvate carboxykinase (GTP) [EC:4.1.1.32]	K01643	citrate lyase subunit alpha / citrate CoA-transferase [EC:4.1.3.6 2.8.3.10]	C00036	Oxaloacetate	0.524533
K00023	acetoacetyl-CoA reductase [EC:1.1.1.36]	K03821	polyhydroxyalkanoate synthase [EC:2.3.1.-]	C03561	(R)-3-Hydroxybutanoyl-CoA	0.524525
K00946	thiamine-monophosphate kinase [EC:2.7.4.16]	K14153	hydroxymethylpyrimidine kinase / phosphomethylpyrimidine kinase / thiamine-phosphate diphosphorylase [EC:2.7.1.49 2.7.4.7 2.5.1.3]	C01081	Thiamin monophosphate	0.524468
K00016	L-lactate dehydrogenase [EC:1.1.1.27]	K16845	(2R)-sulfolactate sulfo-lyase subunit alpha [EC:4.4.1.24]	C00022	Pyruvate	0.524459
K00656	formate C-acetyltransferase [EC:2.3.1.54]	K07248	lactaldehyde dehydrogenase / glycolaldehyde dehydrogenase [EC:1.2.1.22 1.2.1.21]	C00022	Pyruvate	0.524391
K10764	O-succinylhomoserine sulfhydrylase [EC:2.5.1.-]	K11181	sulfite reductase beta subunit [EC:1.8.99.3 1.8.99.1]	C00283	Hydrogen sulfide	0.524327
K01515	ADP-ribose pyrophosphatase [EC:3.6.1.13]	K15778	phosphomannomutase / phosphoglucomutase [EC:5.4.2.8 5.4.2.2]	C00117	D-Ribose 5-phosphate	0.524313
K00952	nicotinamide-nucleotide adenylyltransferase [EC:2.7.7.1]	K01916	NAD+ synthase [EC:6.3.1.5]	C00003	NAD+	0.52427
K00952	nicotinamide-nucleotide adenylyltransferase [EC:2.7.7.1]	K01916	NAD+ synthase [EC:6.3.1.5]	C00857	Deamino-NAD+	0.52427
K00643	5-aminolevulinate synthase [EC:2.3.1.37]	K12370	dipeptide transport system permease protein	C00430	5-Aminolevulinate	0.524258
K00288	methylenetetrahydrofolate dehydrogenase (NADP+) / methenyltetrahydrofolate cyclohydrolase / formyltetrahydrofolate synthetase [EC:1.5.1.5 3.5.4.9 6.3.4.3]	K11175	phosphoribosylglycinamide formyltransferase 1 [EC:2.1.2.2]	C00101	Tetrahydrofolate	0.524228
K00288	methylenetetrahydrofolate dehydrogenase (NADP+) / methenyltetrahydrofolate cyclohydrolase / formyltetrahydrofolate synthetase [EC:1.5.1.5 3.5.4.9 6.3.4.3]	K11175	phosphoribosylglycinamide formyltransferase 1 [EC:2.1.2.2]	C00234	10-Formyltetrahydrofolate	0.524228
K00288	methylenetetrahydrofolate dehydrogenase (NADP+) / methenyltetrahydrofolate cyclohydrolase / formyltetrahydrofolate synthetase [EC:1.5.1.5 3.5.4.9 6.3.4.3]	K11175	phosphoribosylglycinamide formyltransferase 1 [EC:2.1.2.2]	C00445	5,10-Methenyltetrahydrofolate	0.524228
K00252	glutaryl-CoA dehydrogenase [EC:1.3.8.6]	K01782	3-hydroxyacyl-CoA dehydrogenase / enoyl-CoA hydratase / 3-hydroxybutyryl-CoA epimerase [EC:1.1.1.35 4.2.1.17 5.1.2.3]	C00877	Crotonoyl-CoA	0.524208
K00632	acetyl-CoA acyltransferase [EC:2.3.1.16]	K01961	acetyl-CoA carboxylase, biotin carboxylase subunit [EC:6.4.1.2 6.3.4.14]	C00024	Acetyl-CoA	0.524194
K00172	pyruvate ferredoxin oxidoreductase, gamma subunit [EC:1.2.7.1]	K01962	acetyl-CoA carboxylase carboxyl transferase subunit alpha [EC:6.4.1.2]	C00024	Acetyl-CoA	0.524185
K03778	D-lactate dehydrogenase [EC:1.1.1.28]	K16165	fumarylpyruvate hydrolase [EC:3.7.1.20]	C00022	Pyruvate	0.524163
K00249	acyl-CoA dehydrogenase [EC:1.3.8.7]	K01692	enoyl-CoA hydratase [EC:4.2.1.17]	C00877	Crotonoyl-CoA	0.524159
K00249	acyl-CoA dehydrogenase [EC:1.3.8.7]	K01692	enoyl-CoA hydratase [EC:4.2.1.17]	C00894	Propenoyl-CoA	0.524159
K00249	acyl-CoA dehydrogenase [EC:1.3.8.7]	K01692	enoyl-CoA hydratase [EC:4.2.1.17]	C03069	3-Methylcrotonyl-CoA	0.524159
K00249	acyl-CoA dehydrogenase [EC:1.3.8.7]	K01692	enoyl-CoA hydratase [EC:4.2.1.17]	C03221	2-trans-Dodecenoyl-CoA	0.524159
K00249	acyl-CoA dehydrogenase [EC:1.3.8.7]	K01692	enoyl-CoA hydratase [EC:4.2.1.17]	C03345	2-Methylbut-2-enoyl-CoA	0.524159
K00249	acyl-CoA dehydrogenase [EC:1.3.8.7]	K01692	enoyl-CoA hydratase [EC:4.2.1.17]	C03460	2-Methylprop-2-enoyl-CoA	0.524159
K00249	acyl-CoA dehydrogenase [EC:1.3.8.7]	K01692	enoyl-CoA hydratase [EC:4.2.1.17]	C05271	trans-Hex-2-enoyl-CoA	0.524159
K00249	acyl-CoA dehydrogenase [EC:1.3.8.7]	K01692	enoyl-CoA hydratase [EC:4.2.1.17]	C05272	trans-Hexadec-2-enoyl-CoA	0.524159
K00249	acyl-CoA dehydrogenase [EC:1.3.8.7]	K01692	enoyl-CoA hydratase [EC:4.2.1.17]	C05273	trans-Tetradec-2-enoyl-CoA	0.524159
K00249	acyl-CoA dehydrogenase [EC:1.3.8.7]	K01692	enoyl-CoA hydratase [EC:4.2.1.17]	C05275	trans-Dec-2-enoyl-CoA	0.524159
K00249	acyl-CoA dehydrogenase [EC:1.3.8.7]	K01692	enoyl-CoA hydratase [EC:4.2.1.17]	C05276	trans-Oct-2-enoyl-CoA	0.524159
K00611	ornithine carbamoyltransferase [EC:2.1.3.3]	K01478	arginine deiminase [EC:3.5.3.6]	C00327	L-Citrulline	0.524149
K01649	2-isopropylmalate synthase [EC:2.3.3.13]	K18118	succinyl-CoA:acetate CoA-transferase [EC:2.8.3.18]	C00024	Acetyl-CoA	0.524145
K03041	DNA-directed RNA polymerase subunit A' [EC:2.7.7.6]	K11029	anthrax edema toxin adenylate cyclase [EC:4.6.1.1]	C00002	ATP	0.524101
K03041	DNA-directed RNA polymerase subunit A' [EC:2.7.7.6]	K11029	anthrax edema toxin adenylate cyclase [EC:4.6.1.1]	C00044	GTP	0.524101
K00028	malate dehydrogenase (decarboxylating) [EC:1.1.1.39]	K01753	D-serine dehydratase [EC:4.3.1.18]	C00022	Pyruvate	0.524092
K03784	purine-nucleoside phosphorylase [EC:2.4.2.1]	K15518	deoxyguanosine kinase [EC:2.7.1.113]	C00330	Deoxyguanosine	0.52399
K00721	dolichol-phosphate mannosyltransferase [EC:2.4.1.83]	K00971	mannose-1-phosphate guanylyltransferase [EC:2.7.7.13]	C00096	GDP-mannose	0.523927
K00261	glutamate dehydrogenase (NAD(P)+) [EC:1.4.1.3]	K15371	glutamate dehydrogenase [EC:1.4.1.2]	C00025	L-Glutamate	0.523808
K00760	hypoxanthine phosphoribosyltransferase [EC:2.4.2.8]	K13481	xanthine dehydrogenase small subunit [EC:1.17.1.4]	C00262	Hypoxanthine	0.523561
K00760	hypoxanthine phosphoribosyltransferase [EC:2.4.2.8]	K13481	xanthine dehydrogenase small subunit [EC:1.17.1.4]	C00385	Xanthine	0.523561
K00812	aspartate aminotransferase [EC:2.6.1.1]	K01884	cysteinyl-tRNA synthetase, unknown class [EC:6.1.1.16]	C00097	L-Cysteine	0.52341
K00627	pyruvate dehydrogenase E2 component (dihydrolipoamide acetyltransferase) [EC:2.3.1.12]	K04021	aldehyde dehydrogenase	C00024	Acetyl-CoA	0.523403
K00316	spermidine dehydrogenase [EC:1.5.99.6]	K13747	carboxynorspermidine decarboxylase [EC:4.1.1.-]	C00315	Spermidine	0.523366
K13788	phosphate acetyltransferase [EC:2.3.1.8]	K18118	succinyl-CoA:acetate CoA-transferase [EC:2.8.3.18]	C00024	Acetyl-CoA	0.523347
K00611	ornithine carbamoyltransferase [EC:2.1.3.3]	K11540	carbamoyl-phosphate synthase / aspartate carbamoyltransferase / dihydroorotase [EC:6.3.5.5 2.1.3.2 3.5.2.3]	C00169	Carbamoyl phosphate	0.523341
K01241	AMP nucleosidase [EC:3.2.2.4]	K03783	purine-nucleoside phosphorylase [EC:2.4.2.1]	C00147	Adenine	0.523261
K00088	IMP dehydrogenase [EC:1.1.1.205]	K01492	phosphoribosylaminoimidazolecarboxamide formyltransferase [EC:2.1.2.3]	C00130	IMP	0.523251
K01026	propionate CoA-transferase [EC:2.8.3.1]	K01512	acylphosphatase [EC:3.6.1.7]	C00033	Acetate	0.523107
K00140	malonate-semialdehyde dehydrogenase (acetylating) / methylmalonate-semialdehyde dehydrogenase [EC:1.2.1.18 1.2.1.27]	K15372	taurine---2-oxoglutarate transaminase [EC:2.6.1.55]	C00222	3-Oxopropanoate	0.523082
K01937	CTP synthase [EC:6.3.4.2]	K03058	DNA-directed RNA polymerase subunit N [EC:2.7.7.6]	C00063	CTP	0.523027
K01937	CTP synthase [EC:6.3.4.2]	K03058	DNA-directed RNA polymerase subunit N [EC:2.7.7.6]	C00075	UTP	0.523027
K08302	tagatose 1,6-diphosphate aldolase GatY/KbaY [EC:4.1.2.40]	K16305	fructose-bisphosphate aldolase / 6-deoxy-5-ketofructose 1-phosphate synthase [EC:4.1.2.13 2.2.1.11]	C00118	D-Glyceraldehyde 3-phosphate	0.523024
K01736	chorismate synthase [EC:4.2.3.5]	K13950	para-aminobenzoate synthetase [EC:2.6.1.85]	C00251	Chorismate	0.522989
K00605	aminomethyltransferase [EC:2.1.2.10]	K13990	glutamate formiminotransferase / formiminotetrahydrofolate cyclodeaminase [EC:2.1.2.5 4.3.1.4]	C00101	Tetrahydrofolate	0.52293
K00605	aminomethyltransferase [EC:2.1.2.10]	K13990	glutamate formiminotransferase / formiminotetrahydrofolate cyclodeaminase [EC:2.1.2.5 4.3.1.4]	C00445	5,10-Methenyltetrahydrofolate	0.52293
K00605	aminomethyltransferase [EC:2.1.2.10]	K13990	glutamate formiminotransferase / formiminotetrahydrofolate cyclodeaminase [EC:2.1.2.5 4.3.1.4]	C03479	Folinic acid	0.52293
K00134	glyceraldehyde 3-phosphate dehydrogenase [EC:1.2.1.12]	K13810	transaldolase / glucose-6-phosphate isomerase [EC:2.2.1.2 5.3.1.9]	C00118	D-Glyceraldehyde 3-phosphate	0.522925
K14682	amino-acid N-acetyltransferase [EC:2.3.1.1]	K15371	glutamate dehydrogenase [EC:1.4.1.2]	C00025	L-Glutamate	0.522838
K00137	aminobutyraldehyde dehydrogenase [EC:1.2.1.19]	K12255	guanidinobutyrase [EC:3.5.3.7]	C00334	4-Aminobutanoate	0.522779
K01782	3-hydroxyacyl-CoA dehydrogenase / enoyl-CoA hydratase / 3-hydroxybutyryl-CoA epimerase [EC:1.1.1.35 4.2.1.17 5.1.2.3]	K06446	acyl-CoA dehydrogenase [EC:1.3.99.-]	C14144	5-Carboxy-2-pentenoyl-CoA	0.522771
K00680	undefined	K02594	homocitrate synthase NifV [EC:2.3.3.14]	C00024	Acetyl-CoA	0.52268
K02552	menaquinone-specific isochorismate synthase [EC:5.4.4.2]	K13853	3-deoxy-7-phosphoheptulonate synthase / chorismate mutase [EC:2.5.1.54 5.4.99.5]	C00251	Chorismate	0.522671
K09473	gamma-glutamyl-gamma-aminobutyrate hydrolase [EC:3.5.1.94]	K14681	argininosuccinate lyase / amino-acid N-acetyltransferase [EC:4.3.2.1 2.3.1.1]	C00025	L-Glutamate	0.522656
K01676	fumarate hydratase, class I [EC:4.2.1.2]	K16165	fumarylpyruvate hydrolase [EC:3.7.1.20]	C00122	Fumarate	0.522568
K00171	pyruvate ferredoxin oxidoreductase, delta subunit [EC:1.2.7.1]	K01905	acetyl-CoA synthetase (ADP-forming) [EC:6.2.1.13]	C00024	Acetyl-CoA	0.5224
K00171	pyruvate ferredoxin oxidoreductase, delta subunit [EC:1.2.7.1]	K01905	acetyl-CoA synthetase (ADP-forming) [EC:6.2.1.13]	C00100	Propanoyl-CoA	0.5224
K01479	formiminoglutamase [EC:3.5.3.8]	K15371	glutamate dehydrogenase [EC:1.4.1.2]	C00025	L-Glutamate	0.522363
K00261	glutamate dehydrogenase (NAD(P)+) [EC:1.4.1.3]	K01846	methylaspartate mutase [EC:5.4.99.1]	C00025	L-Glutamate	0.52236
K00527	ribonucleoside-triphosphate reductase [EC:1.17.4.2]	K03059	DNA-directed RNA polymerase subunit P [EC:2.7.7.6]	C00002	ATP	0.522321
K00527	ribonucleoside-triphosphate reductase [EC:1.17.4.2]	K03059	DNA-directed RNA polymerase subunit P [EC:2.7.7.6]	C00044	GTP	0.522321
K00527	ribonucleoside-triphosphate reductase [EC:1.17.4.2]	K03059	DNA-directed RNA polymerase subunit P [EC:2.7.7.6]	C00063	CTP	0.522321
K00895	pyrophosphate--fructose-6-phosphate 1-phosphotransferase [EC:2.7.1.90]	K02446	fructose-1,6-bisphosphatase II [EC:3.1.3.11]	C05345	beta-D-Fructose 6-phosphate	0.522217
K00882	1-phosphofructokinase [EC:2.7.1.56]	K16306	fructose-bisphosphate aldolase / 2-amino-3,7-dideoxy-D-threo-hept-6-ulosonate synthase [EC:4.1.2.13 2.2.1.10]	C05378	beta-D-Fructose 1,6-bisphosphate	0.522179
K01621	phosphoketolase [EC:4.1.2.9]	K16306	fructose-bisphosphate aldolase / 2-amino-3,7-dideoxy-D-threo-hept-6-ulosonate synthase [EC:4.1.2.13 2.2.1.10]	C00118	D-Glyceraldehyde 3-phosphate	0.522159
K00817	histidinol-phosphate aminotransferase [EC:2.6.1.9]	K01089	imidazoleglycerol-phosphate dehydratase / histidinol-phosphatase [EC:4.2.1.19 3.1.3.15]	C01100	L-Histidinol phosphate	0.522086
K00817	histidinol-phosphate aminotransferase [EC:2.6.1.9]	K01089	imidazoleglycerol-phosphate dehydratase / histidinol-phosphatase [EC:4.2.1.19 3.1.3.15]	C01267	3-(Imidazol-4-yl)-2-oxopropyl phosphate	0.522086
K00626	acetyl-CoA C-acetyltransferase [EC:2.3.1.9]	K01907	acetoacetyl-CoA synthetase [EC:6.2.1.16]	C00332	Acetoacetyl-CoA	0.522085
K12452	CDP-6-deoxy-D-xylo-4-hexulose-3-dehydrase	K12455	CDP-abequose synthase [EC:1.1.1.341]	C04297	CDP-4-dehydro-3,6-dideoxy-D-glucose	0.522065
K00101	L-lactate dehydrogenase (cytochrome) [EC:1.1.2.3]	K11258	acetolactate synthase II small subunit [EC:2.2.1.6]	C00022	Pyruvate	0.52198
K00885	N-acylmannosamine kinase [EC:2.7.1.60]	K01788	N-acylglucosamine-6-phosphate 2-epimerase [EC:5.1.3.9]	C04257	N-Acetyl-D-mannosamine 6-phosphate	0.521967
K00634	phosphate butyryltransferase [EC:2.3.1.19]	K04073	acetaldehyde dehydrogenase [EC:1.2.1.10]	C00136	Butanoyl-CoA	0.521939
K00380	sulfite reductase (NADPH) flavoprotein alpha-component [EC:1.8.1.2]	K01011	thiosulfate/3-mercaptopyruvate sulfurtransferase [EC:2.8.1.1 2.8.1.2]	C00094	Sulfite	0.521859
K00016	L-lactate dehydrogenase [EC:1.1.1.27]	K17217	cystathionine gamma-lyase / homocysteine desulfhydrase [EC:4.4.1.1 4.4.1.2]	C00109	2-Oxobutanoate	0.521846
K07406	alpha-galactosidase [EC:3.2.1.22]	K10112	multiple sugar transport system ATP-binding protein	C00031	D-Glucose	0.521832
K07406	alpha-galactosidase [EC:3.2.1.22]	K10112	multiple sugar transport system ATP-binding protein	C00159	D-Mannose	0.521832
K07406	alpha-galactosidase [EC:3.2.1.22]	K10112	multiple sugar transport system ATP-binding protein	C00794	D-Sorbitol	0.521832
K00962	polyribonucleotide nucleotidyltransferase [EC:2.7.7.8]	K03042	DNA-directed RNA polymerase subunit A" [EC:2.7.7.6]	C00046	RNA	0.521814
K00658	2-oxoglutarate dehydrogenase E2 component (dihydrolipoamide succinyltransferase) [EC:2.3.1.61]	K01849	methylmalonyl-CoA mutase, C-terminal domain [EC:5.4.99.2]	C00091	Succinyl-CoA	0.521744
K01478	arginine deiminase [EC:3.5.3.6]	K01583	arginine decarboxylase [EC:4.1.1.19]	C00062	L-Arginine	0.521714
K03043	DNA-directed RNA polymerase subunit beta [EC:2.7.7.6]	K08096	GTP cyclohydrolase IIa [EC:3.5.4.29]	C00044	GTP	0.521711
K00028	malate dehydrogenase (decarboxylating) [EC:1.1.1.39]	K01679	fumarate hydratase, class II [EC:4.2.1.2]	C00149	(S)-Malate	0.521691
K00262	glutamate dehydrogenase (NADP+) [EC:1.4.1.4]	K02591	nitrogenase molybdenum-iron protein beta chain [EC:1.18.6.1]	C00014	Ammonia	0.521679
K18118	succinyl-CoA:acetate CoA-transferase [EC:2.8.3.18]	K18119	succinate-semialdehyde dehydrogenase [EC:1.2.1.76]	C00091	Succinyl-CoA	0.521671
K00626	acetyl-CoA C-acetyltransferase [EC:2.3.1.9]	K01963	acetyl-CoA carboxylase carboxyl transferase subunit beta [EC:6.4.1.2]	C00024	Acetyl-CoA	0.521668
K00688	starch phosphorylase [EC:2.4.1.1]	K00690	sucrose phosphorylase [EC:2.4.1.7]	C00103	D-Glucose 1-phosphate	0.521665
K13479	xanthine dehydrogenase FAD-binding subunit [EC:1.17.1.4]	K16839	FAD-dependent urate hydroxylase [EC:1.14.13.113]	C00366	Urate	0.52165
K02204	homoserine kinase type II [EC:2.7.1.39]	K12525	bifunctional aspartokinase / homoserine dehydrogenase 2 [EC:2.7.2.4 1.1.1.3]	C00263	L-Homoserine	0.521594
K01895	acetyl-CoA synthetase [EC:6.2.1.1]	K01965	propionyl-CoA carboxylase alpha chain [EC:6.4.1.3]	C00100	Propanoyl-CoA	0.521576
K00111	glycerol-3-phosphate dehydrogenase [EC:1.1.5.3]	K00863	dihydroxyacetone kinase [EC:2.7.1.29]	C00111	Glycerone phosphate	0.521536
K00135	succinate-semialdehyde dehydrogenase / glutarate-semialdehyde dehydrogenase [EC:1.2.1.16 1.2.1.79 1.2.1.20]	K18119	succinate-semialdehyde dehydrogenase [EC:1.2.1.76]	C00232	Succinate semialdehyde	0.521403
K00027	malate dehydrogenase (oxaloacetate-decarboxylating) [EC:1.1.1.38]	K01571	oxaloacetate decarboxylase, alpha subunit [EC:4.1.1.3]	C00022	Pyruvate	0.521347
K00844	hexokinase [EC:2.7.1.1]	K01809	mannose-6-phosphate isomerase [EC:5.3.1.8]	C00275	D-Mannose 6-phosphate	0.52129
K00844	hexokinase [EC:2.7.1.1]	K01809	mannose-6-phosphate isomerase [EC:5.3.1.8]	C05345	beta-D-Fructose 6-phosphate	0.52129
K00123	formate dehydrogenase major subunit [EC:1.2.1.2]	K03518	carbon-monoxide dehydrogenase small subunit [EC:1.2.99.2]	C00011	CO2	0.521283
K00643	5-aminolevulinate synthase [EC:2.3.1.37]	K12368	dipeptide transport system substrate-binding protein	C00430	5-Aminolevulinate	0.521253
K00128	aldehyde dehydrogenase (NAD+) [EC:1.2.1.3]	K07250	4-aminobutyrate aminotransferase / (S)-3-amino-2-methylpropionate transaminase [EC:2.6.1.19 2.6.1.22]	C00099	beta-Alanine	0.521202
K00128	aldehyde dehydrogenase (NAD+) [EC:1.2.1.3]	K07250	4-aminobutyrate aminotransferase / (S)-3-amino-2-methylpropionate transaminase [EC:2.6.1.19 2.6.1.22]	C00334	4-Aminobutanoate	0.521202
K00128	aldehyde dehydrogenase (NAD+) [EC:1.2.1.3]	K07250	4-aminobutyrate aminotransferase / (S)-3-amino-2-methylpropionate transaminase [EC:2.6.1.19 2.6.1.22]	C06002	(S)-Methylmalonate semialdehyde	0.521202
K01677	fumarate hydratase subunit alpha [EC:4.2.1.2]	K16164	acylpyruvate hydrolase [EC:3.7.1.5]	C00122	Fumarate	0.5212
K11533	fatty acid synthase, bacteria type [EC:2.3.1.-]	K13935	malonate decarboxylase epsilon subunit [EC:2.3.1.39]	C01209	Malonyl-[acyl-carrier protein]	0.521061
K00140	malonate-semialdehyde dehydrogenase (acetylating) / methylmalonate-semialdehyde dehydrogenase [EC:1.2.1.18 1.2.1.27]	K00172	pyruvate ferredoxin oxidoreductase, gamma subunit [EC:1.2.7.1]	C00024	Acetyl-CoA	0.520963
K00140	malonate-semialdehyde dehydrogenase (acetylating) / methylmalonate-semialdehyde dehydrogenase [EC:1.2.1.18 1.2.1.27]	K00172	pyruvate ferredoxin oxidoreductase, gamma subunit [EC:1.2.7.1]	C00100	Propanoyl-CoA	0.520963
K00380	sulfite reductase (NADPH) flavoprotein alpha-component [EC:1.8.1.2]	K08354	thiosulfate reductase cytochrome b subunit	C00283	Hydrogen sulfide	0.520923
K00363	nitrite reductase (NADH) small subunit [EC:1.7.1.15]	K00373	nitrate reductase delta subunit	C00088	Nitrite	0.52073
K00832	aromatic-amino-acid transaminase [EC:2.6.1.57]	K08967	1,2-dihydroxy-3-keto-5-methylthiopentene dioxygenase [EC:1.13.11.53 1.13.11.54]	C01180	4-Methylthio-2-oxobutanoic acid	0.520657
K00156	pyruvate dehydrogenase (quinone) [EC:1.2.5.1]	K16846	(2R)-sulfolactate sulfo-lyase subunit beta [EC:4.4.1.24]	C00022	Pyruvate	0.520525
K00197	acetyl-CoA decarbonylase/synthase complex subunit gamma [EC:2.1.1.245]	K03737	putative pyruvate-flavodoxin oxidoreductase [EC:1.2.7.-]	C00024	Acetyl-CoA	0.520398
K02302	uroporphyrin-III C-methyltransferase / precorrin-2 dehydrogenase / sirohydrochlorin ferrochelatase [EC:2.1.1.107 1.3.1.76 4.99.1.4]	K02304	precorrin-2 dehydrogenase / sirohydrochlorin ferrochelatase [EC:1.3.1.76 4.99.1.4]	C02463	Precorrin 2	0.520318
K02302	uroporphyrin-III C-methyltransferase / precorrin-2 dehydrogenase / sirohydrochlorin ferrochelatase [EC:2.1.1.107 1.3.1.76 4.99.1.4]	K02304	precorrin-2 dehydrogenase / sirohydrochlorin ferrochelatase [EC:1.3.1.76 4.99.1.4]	C05778	Sirohydrochlorin	0.520318
K00853	L-ribulokinase [EC:2.7.1.16]	K17818	D-arabinitol dehydrogenase (NADP+) [EC:1.1.1.287]	C00309	D-Ribulose	0.520182
K01938	formate--tetrahydrofolate ligase [EC:6.3.4.3]	K05299	formate dehydrogenase alpha subunit [EC:1.2.1.43]	C00058	Formate	0.520115
K00090	gluconate 2-dehydrogenase [EC:1.1.1.215]	K01053	gluconolactonase [EC:3.1.1.17]	C00257	D-Gluconic acid	0.520103
K01233	chitosanase [EC:3.2.1.132]	K15855	exo-1,4-beta-D-glucosaminidase [EC:3.2.1.165]	C06023	D-Glucosaminide	0.520095
K01961	acetyl-CoA carboxylase, biotin carboxylase subunit [EC:6.4.1.2 6.3.4.14]	K04021	aldehyde dehydrogenase	C00024	Acetyl-CoA	0.520066
K00626	acetyl-CoA C-acetyltransferase [EC:2.3.1.9]	K01962	acetyl-CoA carboxylase carboxyl transferase subunit alpha [EC:6.4.1.2]	C00024	Acetyl-CoA	0.520051
K02552	menaquinone-specific isochorismate synthase [EC:5.4.4.2]	K04782	isochorismate pyruvate lyase [EC:4.2.99.21]	C00885	Isochorismate	0.519959
K00901	diacylglycerol kinase (ATP dependent) [EC:2.7.1.107]	K16619	phospholipase C / alpha-toxin [EC:3.1.4.3]	C00641	1,2-Diacyl-sn-glycerol	0.519959
K00613	glycine amidinotransferase [EC:2.1.4.1]	K01620	threonine aldolase [EC:4.1.2.5]	C00037	Glycine	0.519884
K02079	N-acetylgalactosamine-6-phosphate deacetylase [EC:3.5.1.25]	K02746	PTS system, N-acetylgalactosamine-specific IIC component	C06376	N-Acetyl-D-galactosamine 6-phosphate	0.51988
K00105	alpha-glycerophosphate oxidase [EC:1.1.3.21]	K05878	dihydroxyacetone kinase, N-terminal domain [EC:2.7.1.-]	C00111	Glycerone phosphate	0.519879
K00171	pyruvate ferredoxin oxidoreductase, delta subunit [EC:1.2.7.1]	K03778	D-lactate dehydrogenase [EC:1.1.1.28]	C00022	Pyruvate	0.519862
K00116	malate dehydrogenase (quinone) [EC:1.1.5.4]	K01643	citrate lyase subunit alpha / citrate CoA-transferase [EC:4.1.3.6 2.8.3.10]	C00036	Oxaloacetate	0.519828
K00656	formate C-acetyltransferase [EC:2.3.1.54]	K01758	cystathionine gamma-lyase [EC:4.4.1.1]	C00109	2-Oxobutanoate	0.519808
K01182	oligo-1,6-glucosidase [EC:3.2.1.10]	K02769	PTS system, fructose-specific IIB component [EC:2.7.1.69]	C00095	D-Fructose	0.519556
K00917	tagatose 6-phosphate kinase [EC:2.7.1.144]	K08302	tagatose 1,6-diphosphate aldolase GatY/KbaY [EC:4.1.2.40]	C03785	D-Tagatose 1,6-bisphosphate	0.519542
K01699	propanediol dehydratase large subunit [EC:4.2.1.28]	K13921	1-propanol dehydrogenase	C00479	Propanal	0.519497
K00170	pyruvate ferredoxin oxidoreductase, beta subunit [EC:1.2.7.1]	K00626	acetyl-CoA C-acetyltransferase [EC:2.3.1.9]	C00024	Acetyl-CoA	0.519473
K03777	D-lactate dehydrogenase [EC:1.1.1.28]	K09011	D-citramalate synthase [EC:2.3.1.182]	C00022	Pyruvate	0.519468
K00262	glutamate dehydrogenase (NADP+) [EC:1.4.1.4]	K01580	glutamate decarboxylase [EC:4.1.1.15]	C00025	L-Glutamate	0.519466
K01948	carbamoyl-phosphate synthase (ammonia) [EC:6.3.4.16]	K13043	N-succinyl-L-ornithine transcarbamylase [EC:2.1.3.11]	C00169	Carbamoyl phosphate	0.519434
K00832	aromatic-amino-acid transaminase [EC:2.6.1.57]	K04093	chorismate mutase [EC:5.4.99.5]	C00254	Prephenate	0.519364
K03060	DNA-directed RNA polymerase subunit omega [EC:2.7.7.6]	K07816	putative GTP pyrophosphokinase [EC:2.7.6.5]	C00044	GTP	0.519327
K00324	NAD(P) transhydrogenase subunit alpha [EC:1.6.1.2]	K01916	NAD+ synthase [EC:6.3.1.5]	C00003	NAD+	0.519322
K01182	oligo-1,6-glucosidase [EC:3.2.1.10]	K07406	alpha-galactosidase [EC:3.2.1.22]	C00089	Sucrose	0.519286
K00673	arginine N-succinyltransferase [EC:2.3.1.109]	K14681	argininosuccinate lyase / amino-acid N-acetyltransferase [EC:4.3.2.1 2.3.1.1]	C00062	L-Arginine	0.51928
K00763	nicotinate phosphoribosyltransferase [EC:6.3.4.21]	K08722	5'-nucleotidase [EC:3.1.3.5]	C01185	Nicotinate D-ribonucleotide	0.51924
K00249	acyl-CoA dehydrogenase [EC:1.3.8.7]	K01965	propionyl-CoA carboxylase alpha chain [EC:6.4.1.3]	C00100	Propanoyl-CoA	0.519067
K00245	fumarate reductase iron-sulfur subunit [EC:1.3.5.4]	K10125	two-component system, NtrC family, C4-dicarboxylate transport sensor histidine kinase DctB [EC:2.7.13.3]	C00042	Succinate	0.519013
K01823	isopentenyl-diphosphate delta-isomerase [EC:5.3.3.2]	K12503	short-chain Z-isoprenyl diphosphate synthase [EC:2.5.1.68]	C00129	Isopentenyl diphosphate	0.518969
K00602	phosphoribosylaminoimidazolecarboxamide formyltransferase / IMP cyclohydrolase [EC:2.1.2.3 3.5.4.10]	K03787	5'-nucleotidase [EC:3.1.3.5]	C00130	IMP	0.518903
K11178	xanthine dehydrogenase YagS FAD-binding subunit [EC:1.17.1.4]	K16839	FAD-dependent urate hydroxylase [EC:1.14.13.113]	C00366	Urate	0.518901
K01641	hydroxymethylglutaryl-CoA synthase [EC:2.3.3.10]	K01782	3-hydroxyacyl-CoA dehydrogenase / enoyl-CoA hydratase / 3-hydroxybutyryl-CoA epimerase [EC:1.1.1.35 4.2.1.17 5.1.2.3]	C00332	Acetoacetyl-CoA	0.518818
K03520	carbon-monoxide dehydrogenase large subunit [EC:1.2.99.2]	K11180	sulfite reductase alpha subunit [EC:1.8.99.3 1.8.99.1]	C16399	2,4-Diamino-6-hydroxylaminotoluene	0.518795
K00016	L-lactate dehydrogenase [EC:1.1.1.27]	K00172	pyruvate ferredoxin oxidoreductase, gamma subunit [EC:1.2.7.1]	C00022	Pyruvate	0.518793
K00385	anaerobic sulfite reductase subunit C	K17218	sulfide:quinone oxidoreductase [EC:1.8.5.-]	C00283	Hydrogen sulfide	0.518752
K00680	undefined	K01026	propionate CoA-transferase [EC:2.8.3.1]	C00024	Acetyl-CoA	0.51874
K01937	CTP synthase [EC:6.3.4.2]	K03051	DNA-directed RNA polymerase subunit F [EC:2.7.7.6]	C00063	CTP	0.518723
K01937	CTP synthase [EC:6.3.4.2]	K03051	DNA-directed RNA polymerase subunit F [EC:2.7.7.6]	C00075	UTP	0.518723
K00169	pyruvate ferredoxin oxidoreductase, alpha subunit [EC:1.2.7.1]	K02594	homocitrate synthase NifV [EC:2.3.3.14]	C00024	Acetyl-CoA	0.518625
K01478	arginine deiminase [EC:3.5.3.6]	K14681	argininosuccinate lyase / amino-acid N-acetyltransferase [EC:4.3.2.1 2.3.1.1]	C00062	L-Arginine	0.518611
K01917	glutathionylspermidine synthase [EC:6.3.1.8]	K01920	glutathione synthase [EC:6.3.2.3]	C00051	Glutathione	0.518569
K00955	bifunctional enzyme CysN/CysC [EC:2.7.7.4 2.7.1.25]	K00958	sulfate adenylyltransferase [EC:2.7.7.4]	C00224	Adenylyl sulfate	0.518535
K08722	5'-nucleotidase [EC:3.1.3.5]	K10213	ribosylpyrimidine nucleosidase [EC:3.2.2.8]	C00212	Adenosine	0.518509
K08722	5'-nucleotidase [EC:3.1.3.5]	K10213	ribosylpyrimidine nucleosidase [EC:3.2.2.8]	C00294	Inosine	0.518509
K08722	5'-nucleotidase [EC:3.1.3.5]	K10213	ribosylpyrimidine nucleosidase [EC:3.2.2.8]	C00387	Guanosine	0.518509
K08722	5'-nucleotidase [EC:3.1.3.5]	K10213	ribosylpyrimidine nucleosidase [EC:3.2.2.8]	C00475	Cytidine	0.518509
K00812	aspartate aminotransferase [EC:2.6.1.1]	K01579	aspartate 1-decarboxylase [EC:4.1.1.11]	C00049	L-Aspartate	0.518503
K01632	fructose-6-phosphate phosphoketolase [EC:4.1.2.22]	K04041	fructose-1,6-bisphosphatase III [EC:3.1.3.11]	C00085	D-Fructose 6-phosphate	0.51848
K00027	malate dehydrogenase (oxaloacetate-decarboxylating) [EC:1.1.1.38]	K10218	4-hydroxy-4-methyl-2-oxoglutarate aldolase [EC:4.1.3.17]	C00022	Pyruvate	0.51843
K00656	formate C-acetyltransferase [EC:2.3.1.54]	K01505	1-aminocyclopropane-1-carboxylate deaminase [EC:3.5.99.7]	C00109	2-Oxobutanoate	0.518408
K01846	methylaspartate mutase [EC:5.4.99.1]	K10006	glutamate transport system permease protein	C00025	L-Glutamate	0.518374
K00125	formate dehydrogenase, beta subunit [EC:1.2.1.2]	K01455	formamidase [EC:3.5.1.49]	C00058	Formate	0.51832
K00241	succinate dehydrogenase cytochrome b556 subunit	K01744	aspartate ammonia-lyase [EC:4.3.1.1]	C00122	Fumarate	0.518196
K00009	mannitol-1-phosphate 5-dehydrogenase [EC:1.1.1.17]	K01103	6-phosphofructo-2-kinase / fructose-2,6-bisphosphatase [EC:2.7.1.105 3.1.3.46]	C05345	beta-D-Fructose 6-phosphate	0.518188
K01849	methylmalonyl-CoA mutase, C-terminal domain [EC:5.4.99.2]	K01902	succinyl-CoA synthetase alpha subunit [EC:6.2.1.5]	C00091	Succinyl-CoA	0.518101
K00016	L-lactate dehydrogenase [EC:1.1.1.27]	K16846	(2R)-sulfolactate sulfo-lyase subunit beta [EC:4.4.1.24]	C00022	Pyruvate	0.518006
K00100	undefined	K04073	acetaldehyde dehydrogenase [EC:1.2.1.10]	C00024	Acetyl-CoA	0.517964
K00100	undefined	K04073	acetaldehyde dehydrogenase [EC:1.2.1.10]	C01412	Butanal	0.517964
K00172	pyruvate ferredoxin oxidoreductase, gamma subunit [EC:1.2.7.1]	K01758	cystathionine gamma-lyase [EC:4.4.1.1]	C00109	2-Oxobutanoate	0.517921
K00013	histidinol dehydrogenase [EC:1.1.1.23]	K01089	imidazoleglycerol-phosphate dehydratase / histidinol-phosphatase [EC:4.2.1.19 3.1.3.15]	C00860	L-Histidinol	0.51791
K00260	glutamate dehydrogenase [EC:1.4.1.2]	K00681	gamma-glutamyltranspeptidase [EC:2.3.2.2]	C00025	L-Glutamate	0.517844
K01937	CTP synthase [EC:6.3.4.2]	K03055	DNA-directed RNA polymerase subunit K [EC:2.7.7.6]	C00063	CTP	0.51772
K01937	CTP synthase [EC:6.3.4.2]	K03055	DNA-directed RNA polymerase subunit K [EC:2.7.7.6]	C00075	UTP	0.51772
K02779	PTS system, glucose-specific IIC component	K15922	alpha-glucosidase [EC:3.2.1.20]	C00031	D-Glucose	0.517563
K00028	malate dehydrogenase (decarboxylating) [EC:1.1.1.39]	K00116	malate dehydrogenase (quinone) [EC:1.1.5.4]	C00149	(S)-Malate	0.517522
K00131	glyceraldehyde-3-phosphate dehydrogenase (NADP+) [EC:1.2.1.9]	K00616	transaldolase [EC:2.2.1.2]	C00118	D-Glyceraldehyde 3-phosphate	0.517518
K03784	purine-nucleoside phosphorylase [EC:2.4.2.1]	K17723	dihydropyrimidine dehydrogenase (NAD+) subunit PreA [EC:1.3.1.1]	C00106	Uracil	0.517485
K00028	malate dehydrogenase (decarboxylating) [EC:1.1.1.39]	K00163	pyruvate dehydrogenase E1 component [EC:1.2.4.1]	C00022	Pyruvate	0.51748
K01792	glucose-6-phosphate 1-epimerase [EC:5.1.3.15]	K02778	PTS system, glucose-specific IIB component [EC:2.7.1.69]	C00668	alpha-D-Glucose 6-phosphate	0.517426
K01625	2-dehydro-3-deoxyphosphogluconate aldolase / (4S)-4-hydroxy-2-oxoglutarate aldolase [EC:4.1.2.14 4.1.3.42]	K11473	glycolate oxidase iron-sulfur subunit	C00048	Glyoxylate	0.51741
K11358	aspartate aminotransferase [EC:2.6.1.1]	K11540	carbamoyl-phosphate synthase / aspartate carbamoyltransferase / dihydroorotase [EC:6.3.5.5 2.1.3.2 3.5.2.3]	C00049	L-Aspartate	0.517401
K03050	DNA-directed RNA polymerase subunit E" [EC:2.7.7.6]	K11029	anthrax edema toxin adenylate cyclase [EC:4.6.1.1]	C00002	ATP	0.517382
K03050	DNA-directed RNA polymerase subunit E" [EC:2.7.7.6]	K11029	anthrax edema toxin adenylate cyclase [EC:4.6.1.1]	C00044	GTP	0.517382
K00242	succinate dehydrogenase membrane anchor subunit	K01903	succinyl-CoA synthetase beta subunit [EC:6.2.1.5]	C00042	Succinate	0.51735
K00264	glutamate synthase (NADPH/NADH) [EC:1.4.1.13 1.4.1.14]	K00931	glutamate 5-kinase [EC:2.7.2.11]	C00025	L-Glutamate	0.517325
K00615	transketolase [EC:2.2.1.1]	K13831	3-hexulose-6-phosphate synthase / 6-phospho-3-hexuloisomerase [EC:4.1.2.43 5.3.1.27]	C05345	beta-D-Fructose 6-phosphate	0.517315
K00122	formate dehydrogenase [EC:1.2.1.2]	K01433	formyltetrahydrofolate deformylase [EC:3.5.1.10]	C00058	Formate	0.51729
K00078	dihydrodiol dehydrogenase / D-xylose 1-dehydrogenase (NADP) [EC:1.3.1.20 1.1.1.179]	K14274	D-xylonolactonase	C02266	D-Xylonolactone	0.517269
K11177	xanthine dehydrogenase YagR molybdenum-binding subunit [EC:1.17.1.4]	K16839	FAD-dependent urate hydroxylase [EC:1.14.13.113]	C00366	Urate	0.517268
K10125	two-component system, NtrC family, C4-dicarboxylate transport sensor histidine kinase DctB [EC:2.7.13.3]	K10218	4-hydroxy-4-methyl-2-oxoglutarate aldolase [EC:4.1.3.17]	C00036	Oxaloacetate	0.517266
K00028	malate dehydrogenase (decarboxylating) [EC:1.1.1.39]	K00101	L-lactate dehydrogenase (cytochrome) [EC:1.1.2.3]	C00022	Pyruvate	0.517264
K01697	cystathionine beta-synthase [EC:4.2.1.22]	K01739	cystathionine gamma-synthase [EC:2.5.1.48]	C00155	L-Homocysteine	0.517221
K13810	transaldolase / glucose-6-phosphate isomerase [EC:2.2.1.2 5.3.1.9]	K17195	D-allulose-6-phosphate 3-epimerase [EC:5.1.3.-]	C05345	beta-D-Fructose 6-phosphate	0.517221
K00863	dihydroxyacetone kinase [EC:2.7.1.29]	K16306	fructose-bisphosphate aldolase / 2-amino-3,7-dideoxy-D-threo-hept-6-ulosonate synthase [EC:4.1.2.13 2.2.1.10]	C00111	Glycerone phosphate	0.517153
K03047	DNA-directed RNA polymerase subunit D [EC:2.7.7.6]	K11029	anthrax edema toxin adenylate cyclase [EC:4.6.1.1]	C00002	ATP	0.517129
K03047	DNA-directed RNA polymerase subunit D [EC:2.7.7.6]	K11029	anthrax edema toxin adenylate cyclase [EC:4.6.1.1]	C00044	GTP	0.517129
K01692	enoyl-CoA hydratase [EC:4.2.1.17]	K01969	3-methylcrotonyl-CoA carboxylase beta subunit [EC:6.4.1.4]	C03069	3-Methylcrotonyl-CoA	0.517021
K00276	primary-amine oxidase [EC:1.4.3.21]	K00316	spermidine dehydrogenase [EC:1.5.99.6]	C00986	1,3-Diaminopropane	0.516967
K01601	ribulose-bisphosphate carboxylase large chain [EC:4.1.1.39]	K01834	2,3-bisphosphoglycerate-dependent phosphoglycerate mutase [EC:5.4.2.11]	C00197	3-Phospho-D-glycerate	0.516926
K00688	starch phosphorylase [EC:2.4.1.1]	K05344	glucose-1-phosphate phosphodismutase [EC:2.7.1.41]	C00103	D-Glucose 1-phosphate	0.516843
K00123	formate dehydrogenase major subunit [EC:1.2.1.2]	K01569	oxalate decarboxylase [EC:4.1.1.2]	C00058	Formate	0.516824
K01079	phosphoserine phosphatase [EC:3.1.3.3]	K06001	tryptophan synthase beta chain [EC:4.2.1.20]	C00065	L-Serine	0.516784
K01426	amidase [EC:3.5.1.4]	K05550	benzoate/toluate 1,2-dioxygenase subunit beta [EC:1.14.12.10 1.14.12.-]	C00180	Benzoate	0.516718
K01494	dCTP deaminase [EC:3.5.4.13]	K02323	DNA polymerase II small subunit [EC:2.7.7.7]	C00458	dCTP	0.516694
K00171	pyruvate ferredoxin oxidoreductase, delta subunit [EC:1.2.7.1]	K17950	L-cysteate sulfo-lyase [EC:4.4.1.25]	C00022	Pyruvate	0.516668
K00102	D-lactate dehydrogenase (cytochrome) [EC:1.1.2.4]	K01753	D-serine dehydratase [EC:4.3.1.18]	C00022	Pyruvate	0.516643
K03778	D-lactate dehydrogenase [EC:1.1.1.28]	K16164	acylpyruvate hydrolase [EC:3.7.1.5]	C00022	Pyruvate	0.516586
K01805	xylose isomerase [EC:5.3.1.5]	K12112	evolved beta-galactosidase subunit beta	C00267	alpha-D-Glucose	0.516561
K00758	thymidine phosphorylase [EC:2.4.2.4]	K02825	pyrimidine operon attenuation protein / uracil phosphoribosyltransferase [EC:2.4.2.9]	C00106	Uracil	0.516541
K01426	amidase [EC:3.5.1.4]	K12255	guanidinobutyrase [EC:3.5.3.7]	C01035	4-Guanidinobutanoate	0.516541
K01937	CTP synthase [EC:6.3.4.2]	K03056	DNA-directed RNA polymerase subunit L [EC:2.7.7.6]	C00063	CTP	0.516539
[truncated: 8,363 more rows]

## Sheet: Table S2
KO1	KO1 definition	KO2	KO2 definition	Compound	Compound name	Score
K00492	undefined	K05797	4-cresol dehydrogenase (hydroxylating) [EC:1.17.99.1]	C01468	4-Cresol	0.933474
K00603	glutamate formiminotransferase [EC:2.1.2.5]	K01433	formyltetrahydrofolate deformylase [EC:3.5.1.10]	C00101	Tetrahydrofolate	0.902324
K00249	acyl-CoA dehydrogenase [EC:1.3.8.7]	K01969	3-methylcrotonyl-CoA carboxylase beta subunit [EC:6.4.1.4]	C03069	3-Methylcrotonyl-CoA	0.878591
K00253	isovaleryl-CoA dehydrogenase [EC:1.3.8.4]	K01968	3-methylcrotonyl-CoA carboxylase alpha subunit [EC:6.4.1.4]	C03069	3-Methylcrotonyl-CoA	0.859218
K00603	glutamate formiminotransferase [EC:2.1.2.5]	K13821	proline dehydrogenase / delta 1-pyrroline-5-carboxylate dehydrogenase [EC:1.5.5.2 1.2.1.88]	C00025	L-Glutamate	0.854788
K01664	para-aminobenzoate synthetase component II [EC:2.6.1.85]	K04092	chorismate mutase [EC:5.4.99.5]	C00251	Chorismate	0.833546
K00023	acetoacetyl-CoA reductase [EC:1.1.1.36]	K01907	acetoacetyl-CoA synthetase [EC:6.2.1.16]	C00332	Acetoacetyl-CoA	0.818066
K00819	ornithine--oxo-acid transaminase [EC:2.6.1.13]	K13821	proline dehydrogenase / delta 1-pyrroline-5-carboxylate dehydrogenase [EC:1.5.5.2 1.2.1.88]	C01165	L-Glutamate 5-semialdehyde	0.809311
K00382	dihydrolipoamide dehydrogenase [EC:1.8.1.4]	K11381	2-oxoisovalerate dehydrogenase E1 component [EC:1.2.4.4]	C15972	Enzyme N6-(lipoyl)lysine	0.802617
K00197	acetyl-CoA decarbonylase/synthase complex subunit gamma [EC:2.1.1.245]	K02160	acetyl-CoA carboxylase biotin carboxyl carrier protein	C00024	Acetyl-CoA	0.79959
K01638	malate synthase [EC:2.3.3.9]	K11473	glycolate oxidase iron-sulfur subunit	C00048	Glyoxylate	0.79455
K01424	L-asparaginase [EC:3.5.1.1]	K09758	aspartate 4-decarboxylase [EC:4.1.1.12]	C00049	L-Aspartate	0.79452
K00194	acetyl-CoA decarbonylase/synthase complex subunit delta [EC:2.1.1.245]	K02160	acetyl-CoA carboxylase biotin carboxyl carrier protein	C00024	Acetyl-CoA	0.794254
K01638	malate synthase [EC:2.3.3.9]	K11472	glycolate oxidase FAD binding subunit	C00048	Glyoxylate	0.788066
K00812	aspartate aminotransferase [EC:2.6.1.1]	K12524	bifunctional aspartokinase / homoserine dehydrogenase 1 [EC:2.7.2.4 1.1.1.3]	C00049	L-Aspartate	0.777815
K02079	N-acetylgalactosamine-6-phosphate deacetylase [EC:3.5.1.25]	K02080	galactosamine-6-phosphate isomerase [EC:5.3.1.-]	C06377	D-Galactosamine 6-phosphate	0.776142
K00249	acyl-CoA dehydrogenase [EC:1.3.8.7]	K01968	3-methylcrotonyl-CoA carboxylase alpha subunit [EC:6.4.1.4]	C03069	3-Methylcrotonyl-CoA	0.775651
K00672	formylmethanofuran--tetrahydromethanopterin N-formyltransferase [EC:2.3.1.101]	K11261	formylmethanofuran dehydrogenase subunit E [EC:1.2.99.5]	C00862	Methanofuran	0.77178
K00672	formylmethanofuran--tetrahydromethanopterin N-formyltransferase [EC:2.3.1.101]	K11261	formylmethanofuran dehydrogenase subunit E [EC:1.2.99.5]	C01001	Formylmethanofuran	0.77178
K00884	N-acetylglucosamine kinase [EC:2.7.1.59]	K13381	bifunctional chitinase/lysozyme [EC:3.2.1.14 3.2.1.17]	C00140	N-Acetyl-D-glucosamine	0.761982
K00253	isovaleryl-CoA dehydrogenase [EC:1.3.8.4]	K01969	3-methylcrotonyl-CoA carboxylase beta subunit [EC:6.4.1.4]	C03069	3-Methylcrotonyl-CoA	0.760586
K00892	inosine kinase [EC:2.7.1.73]	K10213	ribosylpyrimidine nucleosidase [EC:3.2.2.8]	C00294	Inosine	0.753113
K00892	inosine kinase [EC:2.7.1.73]	K10213	ribosylpyrimidine nucleosidase [EC:3.2.2.8]	C00387	Guanosine	0.753113
K00125	formate dehydrogenase, beta subunit [EC:1.2.1.2]	K11261	formylmethanofuran dehydrogenase subunit E [EC:1.2.99.5]	C00011	CO2	0.751085
K00125	formate dehydrogenase, beta subunit [EC:1.2.1.2]	K11261	formylmethanofuran dehydrogenase subunit E [EC:1.2.99.5]	C00058	Formate	0.751085
K01485	cytosine deaminase [EC:3.5.4.1]	K09018	pyrimidine oxygenase [EC:1.14.99.46]	C00106	Uracil	0.748181
K01580	glutamate decarboxylase [EC:4.1.1.15]	K13821	proline dehydrogenase / delta 1-pyrroline-5-carboxylate dehydrogenase [EC:1.5.5.2 1.2.1.88]	C00025	L-Glutamate	0.747871
K00045	mannitol 2-dehydrogenase [EC:1.1.1.67]	K00847	fructokinase [EC:2.7.1.4]	C00095	D-Fructose	0.747523
K02160	acetyl-CoA carboxylase biotin carboxyl carrier protein	K14138	acetyl-CoA synthase [EC:2.3.1.169]	C00024	Acetyl-CoA	0.746751
K00003	homoserine dehydrogenase [EC:1.1.1.3]	K02203	phosphoserine / homoserine phosphotransferase [EC:3.1.3.3 2.7.1.39]	C00263	L-Homoserine	0.744333
K10213	ribosylpyrimidine nucleosidase [EC:3.2.2.8]	K11751	5'-nucleotidase / UDP-sugar diphosphatase [EC:3.1.3.5 3.6.1.45]	C00212	Adenosine	0.743127
K10213	ribosylpyrimidine nucleosidase [EC:3.2.2.8]	K11751	5'-nucleotidase / UDP-sugar diphosphatase [EC:3.1.3.5 3.6.1.45]	C00294	Inosine	0.743127
K10213	ribosylpyrimidine nucleosidase [EC:3.2.2.8]	K11751	5'-nucleotidase / UDP-sugar diphosphatase [EC:3.1.3.5 3.6.1.45]	C00387	Guanosine	0.743127
K10213	ribosylpyrimidine nucleosidase [EC:3.2.2.8]	K11751	5'-nucleotidase / UDP-sugar diphosphatase [EC:3.1.3.5 3.6.1.45]	C00475	Cytidine	0.743127
K00603	glutamate formiminotransferase [EC:2.1.2.5]	K01580	glutamate decarboxylase [EC:4.1.1.15]	C00025	L-Glutamate	0.743038
K01053	gluconolactonase [EC:3.1.1.17]	K06151	gluconate 2-dehydrogenase alpha chain [EC:1.1.99.3]	C00257	D-Gluconic acid	0.742898
K01959	pyruvate carboxylase subunit A [EC:6.4.1.1]	K16846	(2R)-sulfolactate sulfo-lyase subunit beta [EC:4.4.1.24]	C00022	Pyruvate	0.741521
K01183	chitinase [EC:3.2.1.14]	K01787	N-acylglucosamine 2-epimerase [EC:5.1.3.8]	C00140	N-Acetyl-D-glucosamine	0.741058
K00818	acetylornithine aminotransferase [EC:2.6.1.11]	K01438	acetylornithine deacetylase [EC:3.5.1.16]	C00437	N-Acetylornithine	0.740986
K01485	cytosine deaminase [EC:3.5.4.1]	K09024	flavin reductase [EC:1.5.1.-]	C00106	Uracil	0.740835
K00023	acetoacetyl-CoA reductase [EC:1.1.1.36]	K03821	polyhydroxyalkanoate synthase [EC:2.3.1.-]	C03561	(R)-3-Hydroxybutanoyl-CoA	0.739936
K01626	3-deoxy-7-phosphoheptulonate synthase [EC:2.5.1.54]	K01632	fructose-6-phosphate phosphoketolase [EC:4.1.2.22]	C00279	D-Erythrose 4-phosphate	0.73897
K01960	pyruvate carboxylase subunit B [EC:6.4.1.1]	K16165	fumarylpyruvate hydrolase [EC:3.7.1.20]	C00022	Pyruvate	0.738556
K00756	pyrimidine-nucleoside phosphorylase [EC:2.4.2.2]	K16329	pseudouridine-5'-phosphate glycosidase [EC:3.2.-.-]	C00106	Uracil	0.73829
K00886	polyphosphate glucokinase [EC:2.7.1.63]	K01792	glucose-6-phosphate 1-epimerase [EC:5.1.3.15]	C00668	alpha-D-Glucose 6-phosphate	0.736299
K00886	polyphosphate glucokinase [EC:2.7.1.63]	K01792	glucose-6-phosphate 1-epimerase [EC:5.1.3.15]	C01172	beta-D-Glucose 6-phosphate	0.736299
K00002	alcohol dehydrogenase (NADP+) [EC:1.1.1.2]	K00864	glycerol kinase [EC:2.7.1.30]	C00116	Glycerol	0.734481
K03462	nicotinamide phosphoribosyltransferase [EC:2.4.2.12]	K03784	purine-nucleoside phosphorylase [EC:2.4.2.1]	C00153	Nicotinamide	0.734266
K00033	6-phosphogluconate dehydrogenase [EC:1.1.1.44]	K01057	6-phosphogluconolactonase [EC:3.1.1.31]	C00345	6-Phospho-D-gluconate	0.733412
K01626	3-deoxy-7-phosphoheptulonate synthase [EC:2.5.1.54]	K13829	shikimate kinase / 3-dehydroquinate synthase [EC:2.7.1.71 4.2.3.4]	C04691	2-Dehydro-3-deoxy-D-arabino-heptonate 7-phosphate	0.731917
K00036	glucose-6-phosphate 1-dehydrogenase [EC:1.1.1.49]	K00844	hexokinase [EC:2.7.1.1]	C01172	beta-D-Glucose 6-phosphate	0.731369
K00197	acetyl-CoA decarbonylase/synthase complex subunit gamma [EC:2.1.1.245]	K01963	acetyl-CoA carboxylase carboxyl transferase subunit beta [EC:6.4.1.2]	C00024	Acetyl-CoA	0.731138
K01424	L-asparaginase [EC:3.5.1.1]	K12524	bifunctional aspartokinase / homoserine dehydrogenase 1 [EC:2.7.2.4 1.1.1.3]	C00049	L-Aspartate	0.730514
K01787	N-acylglucosamine 2-epimerase [EC:5.1.3.8]	K01791	UDP-N-acetylglucosamine 2-epimerase [EC:5.1.3.14]	C00645	N-Acetyl-D-mannosamine	0.730374
K00170	pyruvate ferredoxin oxidoreductase, beta subunit [EC:1.2.7.1]	K16846	(2R)-sulfolactate sulfo-lyase subunit beta [EC:4.4.1.24]	C00022	Pyruvate	0.726998
K01208	cyclomaltodextrinase [EC:3.2.1.54]	K10112	multiple sugar transport system ATP-binding protein	C01935	Maltodextrin	0.726505
K00158	pyruvate oxidase [EC:1.2.3.3]	K13788	phosphate acetyltransferase [EC:2.3.1.8]	C00227	Acetyl phosphate	0.724316
K01787	N-acylglucosamine 2-epimerase [EC:5.1.3.8]	K12373	hexosaminidase [EC:3.2.1.52]	C00140	N-Acetyl-D-glucosamine	0.724136
K11711	two-component system, LuxR family, sensor histidine kinase DctS [EC:2.7.13.3]	K16171	fumarylacetoacetate (FAA) hydrolase [EC:3.7.1.2]	C00122	Fumarate	0.723738
K03080	L-ribulose-5-phosphate 4-epimerase [EC:5.1.3.4]	K03082	hexulose-6-phosphate isomerase [EC:5.-.-.-]	C01101	L-Ribulose 5-phosphate	0.723644
K00197	acetyl-CoA decarbonylase/synthase complex subunit gamma [EC:2.1.1.245]	K01962	acetyl-CoA carboxylase carboxyl transferase subunit alpha [EC:6.4.1.2]	C00024	Acetyl-CoA	0.723351
K00169	pyruvate ferredoxin oxidoreductase, alpha subunit [EC:1.2.7.1]	K16846	(2R)-sulfolactate sulfo-lyase subunit beta [EC:4.4.1.24]	C00022	Pyruvate	0.721396
K00275	pyridoxamine 5'-phosphate oxidase [EC:1.4.3.5]	K05275	pyridoxine 4-dehydrogenase [EC:1.1.1.65]	C00250	Pyridoxal	0.718961
K00246	fumarate reductase subunit C	K03417	methylisocitrate lyase [EC:4.1.3.30]	C00042	Succinate	0.717873
K00627	pyruvate dehydrogenase E2 component (dihydrolipoamide acetyltransferase) [EC:2.3.1.12]	K10977	methanogen homocitrate synthase [EC:2.3.3.14 2.3.3.-]	C00024	Acetyl-CoA	0.717812
K00285	D-amino-acid dehydrogenase [EC:1.4.99.1]	K00457	4-hydroxyphenylpyruvate dioxygenase [EC:1.13.11.27]	C00166	Phenylpyruvate	0.717768
K00073	ureidoglycolate dehydrogenase (NAD+) [EC:1.1.1.350]	K01483	ureidoglycolate lyase [EC:4.3.2.3]	C00603	(-)-Ureidoglycolate	0.715708
K00171	pyruvate ferredoxin oxidoreductase, delta subunit [EC:1.2.7.1]	K16846	(2R)-sulfolactate sulfo-lyase subunit beta [EC:4.4.1.24]	C00022	Pyruvate	0.713143
K03841	fructose-1,6-bisphosphatase I [EC:3.1.3.11]	K16370	6-phosphofructokinase 2 [EC:2.7.1.11]	C05345	beta-D-Fructose 6-phosphate	0.712377
K01682	aconitate hydratase 2 / 2-methylisocitrate dehydratase [EC:4.2.1.3 4.2.1.99]	K01720	2-methylcitrate dehydratase [EC:4.2.1.79]	C04225	(Z)-But-2-ene-1,2,3-tricarboxylate	0.710831
K13016	UDP-N-acetyl-2-amino-2-deoxyglucuronate dehydrogenase [EC:1.1.1.335]	K13017	UDP-2-acetamido-2-deoxy-ribo-hexuluronate aminotransferase [EC:2.6.1.98]	C20395	UDP-2-acetamido-2-deoxy-alpha-D-ribo-hex-3-uluronate	0.710523
K03815	xanthosine phosphorylase [EC:2.4.2.-]	K11177	xanthine dehydrogenase YagR molybdenum-binding subunit [EC:1.17.1.4]	C00385	Xanthine	0.709127
K11472	glycolate oxidase FAD binding subunit	K12972	gyoxylate/hydroxypyruvate reductase A [EC:1.1.1.79 1.1.1.81]	C00048	Glyoxylate	0.708857
K01682	aconitate hydratase 2 / 2-methylisocitrate dehydratase [EC:4.2.1.3 4.2.1.99]	K03417	methylisocitrate lyase [EC:4.1.3.30]	C04593	(2S,3R)-3-Hydroxybutane-1,2,3-tricarboxylate	0.708165
K00194	acetyl-CoA decarbonylase/synthase complex subunit delta [EC:2.1.1.245]	K01963	acetyl-CoA carboxylase carboxyl transferase subunit beta [EC:6.4.1.2]	C00024	Acetyl-CoA	0.707956
K00262	glutamate dehydrogenase (NADP+) [EC:1.4.1.4]	K00603	glutamate formiminotransferase [EC:2.1.2.5]	C00025	L-Glutamate	0.707153
K00150	glyceraldehyde-3-phosphate dehydrogenase (NAD(P)) [EC:1.2.1.59]	K01803	triosephosphate isomerase (TIM) [EC:5.3.1.1]	C00118	D-Glyceraldehyde 3-phosphate	0.70473
K01572	oxaloacetate decarboxylase, beta subunit [EC:4.1.1.3]	K09011	D-citramalate synthase [EC:2.3.1.182]	C00022	Pyruvate	0.704283
K00844	hexokinase [EC:2.7.1.1]	K01443	N-acetylglucosamine-6-phosphate deacetylase [EC:3.5.1.25]	C00352	D-Glucosamine 6-phosphate	0.703862
K00029	malate dehydrogenase (oxaloacetate-decarboxylating)(NADP+) [EC:1.1.1.40]	K09011	D-citramalate synthase [EC:2.3.1.182]	C00022	Pyruvate	0.703663
K03815	xanthosine phosphorylase [EC:2.4.2.-]	K13483	xanthine dehydrogenase YagT iron-sulfur-binding subunit	C00385	Xanthine	0.702521
K01485	cytosine deaminase [EC:3.5.4.1]	K10213	ribosylpyrimidine nucleosidase [EC:3.2.2.8]	C00380	Cytosine	0.702155
K03055	DNA-directed RNA polymerase subunit K [EC:2.7.7.6]	K06928	nucleoside-triphosphatase THEP1 [EC:3.6.1.15]	C00002	ATP	0.701933
K01580	glutamate decarboxylase [EC:4.1.1.15]	K03851	taurine-pyruvate aminotransferase [EC:2.6.1.77]	C00245	Taurine	0.701206
K00368	nitrite reductase (NO-forming) [EC:1.7.2.1]	K02567	periplasmic nitrate reductase NapA [EC:1.7.99.4]	C00088	Nitrite	0.700379
K01596	phosphoenolpyruvate carboxykinase (GTP) [EC:4.1.1.32]	K01958	pyruvate carboxylase [EC:6.4.1.1]	C00036	Oxaloacetate	0.700372
K01622	fructose 1,6-bisphosphate aldolase/phosphatase [EC:4.1.2.13 3.1.3.11]	K01803	triosephosphate isomerase (TIM) [EC:5.3.1.1]	C00111	Glycerone phosphate	0.700138
K01622	fructose 1,6-bisphosphate aldolase/phosphatase [EC:4.1.2.13 3.1.3.11]	K01803	triosephosphate isomerase (TIM) [EC:5.3.1.1]	C00118	D-Glyceraldehyde 3-phosphate	0.700138
K03042	DNA-directed RNA polymerase subunit A" [EC:2.7.7.6]	K06928	nucleoside-triphosphatase THEP1 [EC:3.6.1.15]	C00002	ATP	0.699936
K03047	DNA-directed RNA polymerase subunit D [EC:2.7.7.6]	K06928	nucleoside-triphosphatase THEP1 [EC:3.6.1.15]	C00002	ATP	0.699539
K03273	D-glycero-D-manno-heptose 1,7-bisphosphate phosphatase [EC:3.1.3.82 3.1.3.83]	K15669	D-glycero-alpha-D-manno-heptose 1-phosphate guanylyltransferase [EC:2.7.7.71]	C19880	D-glycero-alpha-D-manno-Heptose 1-phosphate	0.698847
K00194	acetyl-CoA decarbonylase/synthase complex subunit delta [EC:2.1.1.245]	K01962	acetyl-CoA carboxylase carboxyl transferase subunit alpha [EC:6.4.1.2]	C00024	Acetyl-CoA	0.698478
K01053	gluconolactonase [EC:3.1.1.17]	K06152	gluconate 2-dehydrogenase gamma chain [EC:1.1.99.3]	C00257	D-Gluconic acid	0.698406
K00895	pyrophosphate--fructose-6-phosphate 1-phosphotransferase [EC:2.7.1.90]	K01809	mannose-6-phosphate isomerase [EC:5.3.1.8]	C05345	beta-D-Fructose 6-phosphate	0.698368
K03784	purine-nucleoside phosphorylase [EC:2.4.2.1]	K16329	pseudouridine-5'-phosphate glycosidase [EC:3.2.-.-]	C00106	Uracil	0.697316
K03049	DNA-directed RNA polymerase subunit E' [EC:2.7.7.6]	K06928	nucleoside-triphosphatase THEP1 [EC:3.6.1.15]	C00002	ATP	0.697246
K03041	DNA-directed RNA polymerase subunit A' [EC:2.7.7.6]	K06928	nucleoside-triphosphatase THEP1 [EC:3.6.1.15]	C00002	ATP	0.69683
K00194	acetyl-CoA decarbonylase/synthase complex subunit delta [EC:2.1.1.245]	K03518	carbon-monoxide dehydrogenase small subunit [EC:1.2.99.2]	C00237	CO	0.696126
K00150	glyceraldehyde-3-phosphate dehydrogenase (NAD(P)) [EC:1.2.1.59]	K00927	phosphoglycerate kinase [EC:2.7.2.3]	C00236	3-Phospho-D-glyceroyl phosphate	0.696095
K03044	DNA-directed RNA polymerase subunit B' [EC:2.7.7.6]	K06928	nucleoside-triphosphatase THEP1 [EC:3.6.1.15]	C00002	ATP	0.69509
K00790	UDP-N-acetylglucosamine 1-carboxyvinyltransferase [EC:2.5.1.7]	K00972	UDP-N-acetylglucosamine pyrophosphorylase [EC:2.7.7.23]	C00043	UDP-N-acetyl-alpha-D-glucosamine	0.694638
K03056	DNA-directed RNA polymerase subunit L [EC:2.7.7.6]	K06928	nucleoside-triphosphatase THEP1 [EC:3.6.1.15]	C00002	ATP	0.694376
K00245	fumarate reductase iron-sulfur subunit [EC:1.3.5.4]	K03417	methylisocitrate lyase [EC:4.1.3.30]	C00042	Succinate	0.694233
K00603	glutamate formiminotransferase [EC:2.1.2.5]	K01425	glutaminase [EC:3.5.1.2]	C00025	L-Glutamate	0.693707
K00208	enoyl-[acyl-carrier protein] reductase I [EC:1.3.1.9 1.3.1.10]	K16363	UDP-3-O-[3-hydroxymyristoyl] N-acetylglucosamine deacetylase / 3-hydroxyacyl-[acyl-carrier-protein] dehydratase [EC:3.5.1.108 4.2.1.59]	C04246	But-2-enoyl-[acyl-carrier protein]	0.693682
K00208	enoyl-[acyl-carrier protein] reductase I [EC:1.3.1.9 1.3.1.10]	K16363	UDP-3-O-[3-hydroxymyristoyl] N-acetylglucosamine deacetylase / 3-hydroxyacyl-[acyl-carrier-protein] dehydratase [EC:3.5.1.108 4.2.1.59]	C05748	trans-Hex-2-enoyl-[acp]	0.693682
K00208	enoyl-[acyl-carrier protein] reductase I [EC:1.3.1.9 1.3.1.10]	K16363	UDP-3-O-[3-hydroxymyristoyl] N-acetylglucosamine deacetylase / 3-hydroxyacyl-[acyl-carrier-protein] dehydratase [EC:3.5.1.108 4.2.1.59]	C05751	trans-Oct-2-enoyl-[acp]	0.693682
K00208	enoyl-[acyl-carrier protein] reductase I [EC:1.3.1.9 1.3.1.10]	K16363	UDP-3-O-[3-hydroxymyristoyl] N-acetylglucosamine deacetylase / 3-hydroxyacyl-[acyl-carrier-protein] dehydratase [EC:3.5.1.108 4.2.1.59]	C05754	trans-Dec-2-enoyl-[acp]	0.693682
K00208	enoyl-[acyl-carrier protein] reductase I [EC:1.3.1.9 1.3.1.10]	K16363	UDP-3-O-[3-hydroxymyristoyl] N-acetylglucosamine deacetylase / 3-hydroxyacyl-[acyl-carrier-protein] dehydratase [EC:3.5.1.108 4.2.1.59]	C05758	trans-Dodec-2-enoyl-[acp]	0.693682
K00208	enoyl-[acyl-carrier protein] reductase I [EC:1.3.1.9 1.3.1.10]	K16363	UDP-3-O-[3-hydroxymyristoyl] N-acetylglucosamine deacetylase / 3-hydroxyacyl-[acyl-carrier-protein] dehydratase [EC:3.5.1.108 4.2.1.59]	C05760	trans-Tetradec-2-enoyl-[acp]	0.693682
K00208	enoyl-[acyl-carrier protein] reductase I [EC:1.3.1.9 1.3.1.10]	K16363	UDP-3-O-[3-hydroxymyristoyl] N-acetylglucosamine deacetylase / 3-hydroxyacyl-[acyl-carrier-protein] dehydratase [EC:3.5.1.108 4.2.1.59]	C05763	trans-Hexadec-2-enoyl-[acp]	0.693682
K01639	N-acetylneuraminate lyase [EC:4.1.3.3]	K01787	N-acylglucosamine 2-epimerase [EC:5.1.3.8]	C00645	N-Acetyl-D-mannosamine	0.693596
K00200	formylmethanofuran dehydrogenase subunit A [EC:1.2.99.5]	K03519	carbon-monoxide dehydrogenase medium subunit [EC:1.2.99.2]	C00011	CO2	0.693516
K03045	DNA-directed RNA polymerase subunit B" [EC:2.7.7.6]	K06928	nucleoside-triphosphatase THEP1 [EC:3.6.1.15]	C00002	ATP	0.693149
K03051	DNA-directed RNA polymerase subunit F [EC:2.7.7.6]	K06928	nucleoside-triphosphatase THEP1 [EC:3.6.1.15]	C00002	ATP	0.692639
K01963	acetyl-CoA carboxylase carboxyl transferase subunit beta [EC:6.4.1.2]	K14138	acetyl-CoA synthase [EC:2.3.1.169]	C00024	Acetyl-CoA	0.692392
K00201	formylmethanofuran dehydrogenase subunit B [EC:1.2.99.5]	K03519	carbon-monoxide dehydrogenase medium subunit [EC:1.2.99.2]	C00011	CO2	0.691991
K00202	formylmethanofuran dehydrogenase subunit C [EC:1.2.99.5]	K03519	carbon-monoxide dehydrogenase medium subunit [EC:1.2.99.2]	C00011	CO2	0.691862
K01955	carbamoyl-phosphate synthase large subunit [EC:6.3.5.5]	K13043	N-succinyl-L-ornithine transcarbamylase [EC:2.1.3.11]	C00169	Carbamoyl phosphate	0.691605
K00204	4Fe-4S ferredoxin	K03519	carbon-monoxide dehydrogenase medium subunit [EC:1.2.99.2]	C00011	CO2	0.690242
K03059	DNA-directed RNA polymerase subunit P [EC:2.7.7.6]	K06928	nucleoside-triphosphatase THEP1 [EC:3.6.1.15]	C00002	ATP	0.689995
K01756	adenylosuccinate lyase [EC:4.3.2.2]	K15519	deoxyadenosine/deoxycytidine kinase [EC:2.7.1.76 2.7.1.74]	C00020	AMP	0.689778
K00844	hexokinase [EC:2.7.1.1]	K01785	aldose 1-epimerase [EC:5.1.3.3]	C00221	beta-D-Glucose	0.689294
K00844	hexokinase [EC:2.7.1.1]	K01785	aldose 1-epimerase [EC:5.1.3.3]	C00267	alpha-D-Glucose	0.689294
K00362	nitrite reductase (NADH) large subunit [EC:1.7.1.15]	K02567	periplasmic nitrate reductase NapA [EC:1.7.99.4]	C00088	Nitrite	0.688781
K01960	pyruvate carboxylase subunit B [EC:6.4.1.1]	K07248	lactaldehyde dehydrogenase / glycolaldehyde dehydrogenase [EC:1.2.1.22 1.2.1.21]	C00022	Pyruvate	0.688341
K11473	glycolate oxidase iron-sulfur subunit	K12972	gyoxylate/hydroxypyruvate reductase A [EC:1.1.1.79 1.1.1.81]	C00048	Glyoxylate	0.688199
K01640	hydroxymethylglutaryl-CoA lyase [EC:4.1.3.4]	K01907	acetoacetyl-CoA synthetase [EC:6.2.1.16]	C00164	Acetoacetate	0.687528
K03040	DNA-directed RNA polymerase subunit alpha [EC:2.7.7.6]	K06928	nucleoside-triphosphatase THEP1 [EC:3.6.1.15]	C00002	ATP	0.687226
K00150	glyceraldehyde-3-phosphate dehydrogenase (NAD(P)) [EC:1.2.1.59]	K00615	transketolase [EC:2.2.1.1]	C00118	D-Glyceraldehyde 3-phosphate	0.687142
K00125	formate dehydrogenase, beta subunit [EC:1.2.1.2]	K03519	carbon-monoxide dehydrogenase medium subunit [EC:1.2.99.2]	C00011	CO2	0.686914
K01596	phosphoenolpyruvate carboxykinase (GTP) [EC:4.1.1.32]	K01959	pyruvate carboxylase subunit A [EC:6.4.1.1]	C00036	Oxaloacetate	0.686498
K00134	glyceraldehyde 3-phosphate dehydrogenase [EC:1.2.1.12]	K01622	fructose 1,6-bisphosphate aldolase/phosphatase [EC:4.1.2.13 3.1.3.11]	C00118	D-Glyceraldehyde 3-phosphate	0.686335
K00203	formylmethanofuran dehydrogenase subunit D [EC:1.2.99.5]	K03519	carbon-monoxide dehydrogenase medium subunit [EC:1.2.99.2]	C00011	CO2	0.685844
K00197	acetyl-CoA decarbonylase/synthase complex subunit gamma [EC:2.1.1.245]	K03518	carbon-monoxide dehydrogenase small subunit [EC:1.2.99.2]	C00237	CO	0.685744
K03050	DNA-directed RNA polymerase subunit E" [EC:2.7.7.6]	K06928	nucleoside-triphosphatase THEP1 [EC:3.6.1.15]	C00002	ATP	0.685493
K00087	xanthine dehydrogenase molybdenum-binding subunit [EC:1.17.1.4]	K03815	xanthosine phosphorylase [EC:2.4.2.-]	C00385	Xanthine	0.685195
K00847	fructokinase [EC:2.7.1.4]	K00895	pyrophosphate--fructose-6-phosphate 1-phosphotransferase [EC:2.7.1.90]	C05345	beta-D-Fructose 6-phosphate	0.684958
K01918	pantoate--beta-alanine ligase [EC:6.3.2.1]	K09680	type II pantothenate kinase [EC:2.7.1.33]	C00864	Pantothenate	0.684909
K00844	hexokinase [EC:2.7.1.1]	K01187	alpha-glucosidase [EC:3.2.1.20]	C02336	beta-D-Fructose	0.68471
K01962	acetyl-CoA carboxylase carboxyl transferase subunit alpha [EC:6.4.1.2]	K14138	acetyl-CoA synthase [EC:2.3.1.169]	C00024	Acetyl-CoA	0.68455
K00880	L-xylulokinase [EC:2.7.1.53]	K01820	undefined	C00312	L-Xylulose	0.68444
K03058	DNA-directed RNA polymerase subunit N [EC:2.7.7.6]	K06928	nucleoside-triphosphatase THEP1 [EC:3.6.1.15]	C00002	ATP	0.684361
K14138	acetyl-CoA synthase [EC:2.3.1.169]	K15024	putative phosphotransacetylase [EC:2.3.1.8]	C00024	Acetyl-CoA	0.683206
K00603	glutamate formiminotransferase [EC:2.1.2.5]	K00605	aminomethyltransferase [EC:2.1.2.10]	C00101	Tetrahydrofolate	0.683155
K00603	glutamate formiminotransferase [EC:2.1.2.5]	K00605	aminomethyltransferase [EC:2.1.2.10]	C03479	Folinic acid	0.683155
K00205	4Fe-4S ferredoxin	K03519	carbon-monoxide dehydrogenase medium subunit [EC:1.2.99.2]	C00011	CO2	0.682858
K00603	glutamate formiminotransferase [EC:2.1.2.5]	K08289	phosphoribosylglycinamide formyltransferase 2 [EC:2.1.2.2]	C00101	Tetrahydrofolate	0.6825
K00363	nitrite reductase (NADH) small subunit [EC:1.7.1.15]	K02567	periplasmic nitrate reductase NapA [EC:1.7.99.4]	C00088	Nitrite	0.682365
K03519	carbon-monoxide dehydrogenase medium subunit [EC:1.2.99.2]	K11260	4Fe-4S ferredoxin	C00011	CO2	0.681512
K01730	oligogalacturonide lyase [EC:4.2.2.6]	K01815	4-deoxy-L-threo-5-hexosulose-uronate ketol-isomerase [EC:5.3.1.17]	C04053	5-Dehydro-4-deoxy-D-glucuronate	0.681468
K02536	UDP-3-O-[3-hydroxymyristoyl] glucosamine N-acyltransferase [EC:2.3.1.191]	K16363	UDP-3-O-[3-hydroxymyristoyl] N-acetylglucosamine deacetylase / 3-hydroxyacyl-[acyl-carrier-protein] dehydratase [EC:3.5.1.108 4.2.1.59]	C06022	UDP-3-O-(3-hydroxytetradecanoyl)-D-glucosamine	0.681369
K01011	thiosulfate/3-mercaptopyruvate sulfurtransferase [EC:2.8.1.1 2.8.1.2]	K08354	thiosulfate reductase cytochrome b subunit	C00320	Thiosulfate	0.681186
K00105	alpha-glycerophosphate oxidase [EC:1.1.3.21]	K00631	glycerol-3-phosphate O-acyltransferase [EC:2.3.1.15]	C00093	sn-Glycerol 3-phosphate	0.680762
K00172	pyruvate ferredoxin oxidoreductase, gamma subunit [EC:1.2.7.1]	K16846	(2R)-sulfolactate sulfo-lyase subunit beta [EC:4.4.1.24]	C00022	Pyruvate	0.680759
K01483	ureidoglycolate lyase [EC:4.3.2.3]	K14977	(S)-ureidoglycine aminohydrolase [EC:3.5.3.26]	C00603	(-)-Ureidoglycolate	0.68036
K03043	DNA-directed RNA polymerase subunit beta [EC:2.7.7.6]	K08096	GTP cyclohydrolase IIa [EC:3.5.4.29]	C00044	GTP	0.679988
K00036	glucose-6-phosphate 1-dehydrogenase [EC:1.1.1.49]	K01057	6-phosphogluconolactonase [EC:3.1.1.31]	C01236	D-Glucono-1,5-lactone 6-phosphate	0.679704
K01697	cystathionine beta-synthase [EC:4.2.1.22]	K01739	cystathionine gamma-synthase [EC:2.5.1.48]	C00155	L-Homocysteine	0.679364
K03053	DNA-directed RNA polymerase subunit H [EC:2.7.7.6]	K06928	nucleoside-triphosphatase THEP1 [EC:3.6.1.15]	C00002	ATP	0.679252
K08723	5'-nucleotidase [EC:3.1.3.5]	K10213	ribosylpyrimidine nucleosidase [EC:3.2.2.8]	C00212	Adenosine	0.678806
K08723	5'-nucleotidase [EC:3.1.3.5]	K10213	ribosylpyrimidine nucleosidase [EC:3.2.2.8]	C00294	Inosine	0.678806
K08723	5'-nucleotidase [EC:3.1.3.5]	K10213	ribosylpyrimidine nucleosidase [EC:3.2.2.8]	C00387	Guanosine	0.678806
K08723	5'-nucleotidase [EC:3.1.3.5]	K10213	ribosylpyrimidine nucleosidase [EC:3.2.2.8]	C00475	Cytidine	0.678806
K00769	xanthine phosphoribosyltransferase [EC:2.4.2.22]	K11177	xanthine dehydrogenase YagR molybdenum-binding subunit [EC:1.17.1.4]	C00385	Xanthine	0.678782
K05352	ribitol-5-phosphate 2-dehydrogenase [EC:1.1.1.137]	K13812	bifunctional enzyme Fae/Hps [EC:4.3.-.- 4.1.2.43]	C00199	D-Ribulose 5-phosphate	0.678737
K00895	pyrophosphate--fructose-6-phosphate 1-phosphotransferase [EC:2.7.1.90]	K04041	fructose-1,6-bisphosphatase III [EC:3.1.3.11]	C05345	beta-D-Fructose 6-phosphate	0.67851
K00615	transketolase [EC:2.2.1.1]	K01622	fructose 1,6-bisphosphate aldolase/phosphatase [EC:4.1.2.13 3.1.3.11]	C00118	D-Glyceraldehyde 3-phosphate	0.678192
K00615	transketolase [EC:2.2.1.1]	K01622	fructose 1,6-bisphosphate aldolase/phosphatase [EC:4.1.2.13 3.1.3.11]	C05345	beta-D-Fructose 6-phosphate	0.678192
K00087	xanthine dehydrogenase molybdenum-binding subunit [EC:1.17.1.4]	K10213	ribosylpyrimidine nucleosidase [EC:3.2.2.8]	C00262	Hypoxanthine	0.677543
K00769	xanthine phosphoribosyltransferase [EC:2.4.2.22]	K13483	xanthine dehydrogenase YagT iron-sulfur-binding subunit	C00385	Xanthine	0.676188
K03040	DNA-directed RNA polymerase subunit alpha [EC:2.7.7.6]	K08096	GTP cyclohydrolase IIa [EC:3.5.4.29]	C00044	GTP	0.675817
K01937	CTP synthase [EC:6.3.4.2]	K03041	DNA-directed RNA polymerase subunit A' [EC:2.7.7.6]	C00063	CTP	0.674616
K01937	CTP synthase [EC:6.3.4.2]	K03041	DNA-directed RNA polymerase subunit A' [EC:2.7.7.6]	C00075	UTP	0.674616
K00769	xanthine phosphoribosyltransferase [EC:2.4.2.22]	K11178	xanthine dehydrogenase YagS FAD-binding subunit [EC:1.17.1.4]	C00385	Xanthine	0.674459
K00281	glycine dehydrogenase [EC:1.4.4.2]	K00382	dihydrolipoamide dehydrogenase [EC:1.8.1.4]	C02051	Lipoylprotein	0.674272
K00262	glutamate dehydrogenase (NADP+) [EC:1.4.1.4]	K15876	cytochrome c nitrite reductase small subunit	C00014	Ammonia	0.674221
K00769	xanthine phosphoribosyltransferase [EC:2.4.2.22]	K10213	ribosylpyrimidine nucleosidase [EC:3.2.2.8]	C00242	Guanine	0.674117
K03815	xanthosine phosphorylase [EC:2.4.2.-]	K13480	xanthine dehydrogenase iron-sulfur-binding subunit	C00385	Xanthine	0.67344
K00194	acetyl-CoA decarbonylase/synthase complex subunit delta [EC:2.1.1.245]	K15024	putative phosphotransacetylase [EC:2.3.1.8]	C00024	Acetyl-CoA	0.673416
K00024	malate dehydrogenase [EC:1.1.1.37]	K01960	pyruvate carboxylase subunit B [EC:6.4.1.1]	C00036	Oxaloacetate	0.672967
K00368	nitrite reductase (NO-forming) [EC:1.7.2.1]	K02568	cytochrome c-type protein NapB	C00088	Nitrite	0.672665
K00260	glutamate dehydrogenase [EC:1.4.1.2]	K00619	amino-acid N-acetyltransferase [EC:2.3.1.1]	C00025	L-Glutamate	0.672508
K00383	glutathione reductase (NADPH) [EC:1.8.1.7]	K00681	gamma-glutamyltranspeptidase [EC:2.3.2.2]	C00051	Glutathione	0.671874
K00702	cellobiose phosphorylase [EC:2.4.1.20]	K01835	phosphoglucomutase [EC:5.4.2.2]	C00103	D-Glucose 1-phosphate	0.671564
K01608	tartronate-semialdehyde synthase [EC:4.1.1.47]	K11473	glycolate oxidase iron-sulfur subunit	C00048	Glyoxylate	0.671483
K00882	1-phosphofructokinase [EC:2.7.1.56]	K01623	fructose-bisphosphate aldolase, class I [EC:4.1.2.13]	C05378	beta-D-Fructose 1,6-bisphosphate	0.670916
K00844	hexokinase [EC:2.7.1.1]	K01805	xylose isomerase [EC:5.3.1.5]	C00095	D-Fructose	0.670517
K00844	hexokinase [EC:2.7.1.1]	K01805	xylose isomerase [EC:5.3.1.5]	C00267	alpha-D-Glucose	0.670517
K01902	succinyl-CoA synthetase alpha subunit [EC:6.2.1.5]	K03417	methylisocitrate lyase [EC:4.1.3.30]	C00042	Succinate	0.67034
K07248	lactaldehyde dehydrogenase / glycolaldehyde dehydrogenase [EC:1.2.1.22 1.2.1.21]	K09011	D-citramalate synthase [EC:2.3.1.182]	C00022	Pyruvate	0.669865
K05523	molecular chaperone Hsp31 and glyoxalase 3 [EC:4.2.1.130]	K12972	gyoxylate/hydroxypyruvate reductase A [EC:1.1.1.79 1.1.1.81]	C00546	Methylglyoxal	0.669128
K01938	formate--tetrahydrofolate ligase [EC:6.3.4.3]	K14138	acetyl-CoA synthase [EC:2.3.1.169]	C00101	Tetrahydrofolate	0.66863
K05825	2-aminoadipate transaminase [EC:2.6.1.-]	K10978	methanogen homoisocitrate dehydrogenase [EC:1.1.1.87 1.1.1.-]	C00322	2-Oxoadipate	0.66736
K01483	ureidoglycolate lyase [EC:4.3.2.3]	K01638	malate synthase [EC:2.3.3.9]	C00048	Glyoxylate	0.667328
K00939	adenylate kinase [EC:2.7.4.3]	K06928	nucleoside-triphosphatase THEP1 [EC:3.6.1.15]	C00008	ADP	0.666127
K01759	lactoylglutathione lyase [EC:4.4.1.5]	K07248	lactaldehyde dehydrogenase / glycolaldehyde dehydrogenase [EC:1.2.1.22 1.2.1.21]	C00546	Methylglyoxal	0.665294
K00830	alanine-glyoxylate transaminase / serine-glyoxylate transaminase / serine-pyruvate transaminase [EC:2.6.1.44 2.6.1.45 2.6.1.51]	K11472	glycolate oxidase FAD binding subunit	C00048	Glyoxylate	0.665097
K09473	gamma-glutamyl-gamma-aminobutyrate hydrolase [EC:3.5.1.94]	K12255	guanidinobutyrase [EC:3.5.3.7]	C00334	4-Aminobutanoate	0.664269
K01937	CTP synthase [EC:6.3.4.2]	K03042	DNA-directed RNA polymerase subunit A" [EC:2.7.7.6]	C00063	CTP	0.664187
K01937	CTP synthase [EC:6.3.4.2]	K03042	DNA-directed RNA polymerase subunit A" [EC:2.7.7.6]	C00075	UTP	0.664187
K00197	acetyl-CoA decarbonylase/synthase complex subunit gamma [EC:2.1.1.245]	K01938	formate--tetrahydrofolate ligase [EC:6.3.4.3]	C00101	Tetrahydrofolate	0.663967
K04092	chorismate mutase [EC:5.4.99.5]	K14170	chorismate mutase / prephenate dehydratase [EC:5.4.99.5 4.2.1.51]	C00254	Prephenate	0.663455
K03043	DNA-directed RNA polymerase subunit beta [EC:2.7.7.6]	K06928	nucleoside-triphosphatase THEP1 [EC:3.6.1.15]	C00002	ATP	0.663346
K01772	ferrochelatase [EC:4.99.1.1]	K02301	protoheme IX farnesyltransferase [EC:2.5.1.-]	C00032	Heme	0.6632
K02371	enoyl-[acyl-carrier protein] reductase II [EC:1.3.1.-]	K03801	lipoyl(octanoyl) transferase [EC:2.3.1.181]	C05752	Octanoyl-[acp]	0.662773
K01483	ureidoglycolate lyase [EC:4.3.2.3]	K12972	gyoxylate/hydroxypyruvate reductase A [EC:1.1.1.79 1.1.1.81]	C00048	Glyoxylate	0.662735
K00721	dolichol-phosphate mannosyltransferase [EC:2.4.1.83]	K00966	mannose-1-phosphate guanylyltransferase [EC:2.7.7.13]	C00096	GDP-mannose	0.662556
K00677	UDP-N-acetylglucosamine acyltransferase [EC:2.3.1.129]	K16363	UDP-3-O-[3-hydroxymyristoyl] N-acetylglucosamine deacetylase / 3-hydroxyacyl-[acyl-carrier-protein] dehydratase [EC:3.5.1.108 4.2.1.59]	C04738	UDP-3-O-(3-hydroxytetradecanoyl)-N-acetylglucosamine	0.660439
K01011	thiosulfate/3-mercaptopyruvate sulfurtransferase [EC:2.8.1.1 2.8.1.2]	K03119	taurine dioxygenase [EC:1.14.11.17]	C00094	Sulfite	0.659563
K10218	4-hydroxy-4-methyl-2-oxoglutarate aldolase [EC:4.1.3.17]	K16515	4-oxalomesaconate hydratase [EC:4.2.1.83]	C04115	4-Carboxy-4-hydroxy-2-oxoadipate	0.6595
K01424	L-asparaginase [EC:3.5.1.1]	K06989	aspartate dehydrogenase [EC:1.4.1.21]	C00049	L-Aspartate	0.659492
K01425	glutaminase [EC:3.5.1.2]	K13821	proline dehydrogenase / delta 1-pyrroline-5-carboxylate dehydrogenase [EC:1.5.5.2 1.2.1.88]	C00025	L-Glutamate	0.659336
K01937	CTP synthase [EC:6.3.4.2]	K03047	DNA-directed RNA polymerase subunit D [EC:2.7.7.6]	C00063	CTP	0.659326
K01937	CTP synthase [EC:6.3.4.2]	K03047	DNA-directed RNA polymerase subunit D [EC:2.7.7.6]	C00075	UTP	0.659326
K08722	5'-nucleotidase [EC:3.1.3.5]	K11176	IMP cyclohydrolase [EC:3.5.4.10]	C00130	IMP	0.659298
K01937	CTP synthase [EC:6.3.4.2]	K03045	DNA-directed RNA polymerase subunit B" [EC:2.7.7.6]	C00063	CTP	0.658783
K01937	CTP synthase [EC:6.3.4.2]	K03045	DNA-directed RNA polymerase subunit B" [EC:2.7.7.6]	C00075	UTP	0.658783
K01937	CTP synthase [EC:6.3.4.2]	K03044	DNA-directed RNA polymerase subunit B' [EC:2.7.7.6]	C00063	CTP	0.65876
K01937	CTP synthase [EC:6.3.4.2]	K03044	DNA-directed RNA polymerase subunit B' [EC:2.7.7.6]	C00075	UTP	0.65876
K01596	phosphoenolpyruvate carboxykinase (GTP) [EC:4.1.1.32]	K03856	3-deoxy-7-phosphoheptulonate synthase [EC:2.5.1.54]	C00074	Phosphoenolpyruvate	0.658608
K00605	aminomethyltransferase [EC:2.1.2.10]	K01746	formiminotetrahydrofolate cyclodeaminase [EC:4.3.1.4]	C00445	5,10-Methenyltetrahydrofolate	0.658516
K02080	galactosamine-6-phosphate isomerase [EC:5.3.1.-]	K16370	6-phosphofructokinase 2 [EC:2.7.1.11]	C01097	D-Tagatose 6-phosphate	0.658437
K00101	L-lactate dehydrogenase (cytochrome) [EC:1.1.2.3]	K00161	pyruvate dehydrogenase E1 component subunit alpha [EC:1.2.4.1]	C00022	Pyruvate	0.658088
K00170	pyruvate ferredoxin oxidoreductase, beta subunit [EC:1.2.7.1]	K00830	alanine-glyoxylate transaminase / serine-glyoxylate transaminase / serine-pyruvate transaminase [EC:2.6.1.44 2.6.1.45 2.6.1.51]	C00022	Pyruvate	0.65807
K00210	prephenate dehydrogenase [EC:1.3.1.12]	K00817	histidinol-phosphate aminotransferase [EC:2.6.1.9]	C01179	3-(4-Hydroxyphenyl)pyruvate	0.657946
K01937	CTP synthase [EC:6.3.4.2]	K03055	DNA-directed RNA polymerase subunit K [EC:2.7.7.6]	C00063	CTP	0.657821
K01937	CTP synthase [EC:6.3.4.2]	K03055	DNA-directed RNA polymerase subunit K [EC:2.7.7.6]	C00075	UTP	0.657821
K00169	pyruvate ferredoxin oxidoreductase, alpha subunit [EC:1.2.7.1]	K01959	pyruvate carboxylase subunit A [EC:6.4.1.1]	C00022	Pyruvate	0.657686
K00205	4Fe-4S ferredoxin	K00672	formylmethanofuran--tetrahydromethanopterin N-formyltransferase [EC:2.3.1.101]	C00862	Methanofuran	0.657594
K00205	4Fe-4S ferredoxin	K00672	formylmethanofuran--tetrahydromethanopterin N-formyltransferase [EC:2.3.1.101]	C01001	Formylmethanofuran	0.657594
K01608	tartronate-semialdehyde synthase [EC:4.1.1.47]	K01637	isocitrate lyase [EC:4.1.3.1]	C00048	Glyoxylate	0.65757
K03518	carbon-monoxide dehydrogenase small subunit [EC:1.2.99.2]	K14138	acetyl-CoA synthase [EC:2.3.1.169]	C00237	CO	0.657565
K01937	CTP synthase [EC:6.3.4.2]	K03049	DNA-directed RNA polymerase subunit E' [EC:2.7.7.6]	C00063	CTP	0.657162
K01937	CTP synthase [EC:6.3.4.2]	K03049	DNA-directed RNA polymerase subunit E' [EC:2.7.7.6]	C00075	UTP	0.657162
K00169	pyruvate ferredoxin oxidoreductase, alpha subunit [EC:1.2.7.1]	K10977	methanogen homocitrate synthase [EC:2.3.3.14 2.3.3.-]	C00024	Acetyl-CoA	0.656896
K05825	2-aminoadipate transaminase [EC:2.6.1.-]	K10977	methanogen homocitrate synthase [EC:2.3.3.14 2.3.3.-]	C00322	2-Oxoadipate	0.656891
K00819	ornithine--oxo-acid transaminase [EC:2.6.1.13]	K01476	arginase [EC:3.5.3.1]	C00077	L-Ornithine	0.656718
K00615	transketolase [EC:2.2.1.1]	K16305	fructose-bisphosphate aldolase / 6-deoxy-5-ketofructose 1-phosphate synthase [EC:4.1.2.13 2.2.1.11]	C00118	D-Glyceraldehyde 3-phosphate	0.656517
K00819	ornithine--oxo-acid transaminase [EC:2.6.1.13]	K01438	acetylornithine deacetylase [EC:3.5.1.16]	C00077	L-Ornithine	0.656453
K09024	flavin reductase [EC:1.5.1.-]	K17723	dihydropyrimidine dehydrogenase (NAD+) subunit PreA [EC:1.3.1.1]	C00106	Uracil	0.655755
K00260	glutamate dehydrogenase [EC:1.4.1.2]	K13990	glutamate formiminotransferase / formiminotetrahydrofolate cyclodeaminase [EC:2.1.2.5 4.3.1.4]	C00025	L-Glutamate	0.65521
K01937	CTP synthase [EC:6.3.4.2]	K03051	DNA-directed RNA polymerase subunit F [EC:2.7.7.6]	C00063	CTP	0.654919
K01937	CTP synthase [EC:6.3.4.2]	K03051	DNA-directed RNA polymerase subunit F [EC:2.7.7.6]	C00075	UTP	0.654919
K01493	dCMP deaminase [EC:3.5.4.12]	K15519	deoxyadenosine/deoxycytidine kinase [EC:2.7.1.76 2.7.1.74]	C00239	dCMP	0.654649
K00197	acetyl-CoA decarbonylase/synthase complex subunit gamma [EC:2.1.1.245]	K15024	putative phosphotransacetylase [EC:2.3.1.8]	C00024	Acetyl-CoA	0.654548
K00252	glutaryl-CoA dehydrogenase [EC:1.3.8.6]	K01692	enoyl-CoA hydratase [EC:4.2.1.17]	C00877	Crotonoyl-CoA	0.654118
K00823	4-aminobutyrate aminotransferase [EC:2.6.1.19]	K12255	guanidinobutyrase [EC:3.5.3.7]	C00334	4-Aminobutanoate	0.654065
K01692	enoyl-CoA hydratase [EC:4.2.1.17]	K01969	3-methylcrotonyl-CoA carboxylase beta subunit [EC:6.4.1.4]	C03069	3-Methylcrotonyl-CoA	0.653763
K00024	malate dehydrogenase [EC:1.1.1.37]	K00812	aspartate aminotransferase [EC:2.6.1.1]	C00036	Oxaloacetate	0.653464
K00024	malate dehydrogenase [EC:1.1.1.37]	K00812	aspartate aminotransferase [EC:2.6.1.1]	C05528	3-Sulfopyruvate	0.653464
K00832	aromatic-amino-acid transaminase [EC:2.6.1.57]	K03782	catalase-peroxidase [EC:1.11.1.21]	C00079	L-Phenylalanine	0.652622
K03815	xanthosine phosphorylase [EC:2.4.2.-]	K13479	xanthine dehydrogenase FAD-binding subunit [EC:1.17.1.4]	C00385	Xanthine	0.652063
K00169	pyruvate ferredoxin oxidoreductase, alpha subunit [EC:1.2.7.1]	K00830	alanine-glyoxylate transaminase / serine-glyoxylate transaminase / serine-pyruvate transaminase [EC:2.6.1.44 2.6.1.45 2.6.1.51]	C00022	Pyruvate	0.651856
K00769	xanthine phosphoribosyltransferase [EC:2.4.2.22]	K13481	xanthine dehydrogenase small subunit [EC:1.17.1.4]	C00385	Xanthine	0.651548
K00125	formate dehydrogenase, beta subunit [EC:1.2.1.2]	K00205	4Fe-4S ferredoxin	C00011	CO2	0.651238
K00125	formate dehydrogenase, beta subunit [EC:1.2.1.2]	K00205	4Fe-4S ferredoxin	C00058	Formate	0.651238
K00615	transketolase [EC:2.2.1.1]	K16306	fructose-bisphosphate aldolase / 2-amino-3,7-dideoxy-D-threo-hept-6-ulosonate synthase [EC:4.1.2.13 2.2.1.10]	C00118	D-Glyceraldehyde 3-phosphate	0.651217
K00188	2-oxoisovalerate ferredoxin oxidoreductase, delta subunit [EC:1.2.7.7]	K00249	acyl-CoA dehydrogenase [EC:1.3.8.7]	C00630	2-Methylpropanoyl-CoA	0.650346
K00188	2-oxoisovalerate ferredoxin oxidoreductase, delta subunit [EC:1.2.7.7]	K00249	acyl-CoA dehydrogenase [EC:1.3.8.7]	C02939	3-Methylbutanoyl-CoA	0.650346
K00188	2-oxoisovalerate ferredoxin oxidoreductase, delta subunit [EC:1.2.7.7]	K00249	acyl-CoA dehydrogenase [EC:1.3.8.7]	C15980	(S)-2-Methylbutanoyl-CoA	0.650346
K00002	alcohol dehydrogenase (NADP+) [EC:1.1.1.2]	K00128	aldehyde dehydrogenase (NAD+) [EC:1.2.1.3]	C00084	Acetaldehyde	0.650316
K00002	alcohol dehydrogenase (NADP+) [EC:1.1.1.2]	K00128	aldehyde dehydrogenase (NAD+) [EC:1.2.1.3]	C00577	D-Glyceraldehyde	0.650316
K10213	ribosylpyrimidine nucleosidase [EC:3.2.2.8]	K13479	xanthine dehydrogenase FAD-binding subunit [EC:1.17.1.4]	C00262	Hypoxanthine	0.650166
K00170	pyruvate ferredoxin oxidoreductase, beta subunit [EC:1.2.7.1]	K10977	methanogen homocitrate synthase [EC:2.3.3.14 2.3.3.-]	C00024	Acetyl-CoA	0.650023
K01573	oxaloacetate decarboxylase, gamma subunit [EC:4.1.1.3]	K01960	pyruvate carboxylase subunit B [EC:6.4.1.1]	C00036	Oxaloacetate	0.649958
K01937	CTP synthase [EC:6.3.4.2]	K03056	DNA-directed RNA polymerase subunit L [EC:2.7.7.6]	C00063	CTP	0.648963
K01937	CTP synthase [EC:6.3.4.2]	K03056	DNA-directed RNA polymerase subunit L [EC:2.7.7.6]	C00075	UTP	0.648963
K01808	ribose 5-phosphate isomerase B [EC:5.3.1.6]	K15778	phosphomannomutase / phosphoglucomutase [EC:5.4.2.8 5.4.2.2]	C00117	D-Ribose 5-phosphate	0.648802
K00177	2-oxoglutarate ferredoxin oxidoreductase subunit gamma [EC:1.2.7.3]	K00265	glutamate synthase (NADPH/NADH) large chain [EC:1.4.1.13 1.4.1.14]	C00026	2-Oxoglutarate	0.648437
K00632	acetyl-CoA acyltransferase [EC:2.3.1.16]	K04021	aldehyde dehydrogenase	C00024	Acetyl-CoA	0.648346
K03342	para-aminobenzoate synthetase / 4-amino-4-deoxychorismate lyase [EC:2.6.1.85 4.1.3.38]	K06208	chorismate mutase [EC:5.4.99.5]	C00251	Chorismate	0.64757
K01483	ureidoglycolate lyase [EC:4.3.2.3]	K11473	glycolate oxidase iron-sulfur subunit	C00048	Glyoxylate	0.647466
K00101	L-lactate dehydrogenase (cytochrome) [EC:1.1.2.3]	K01007	pyruvate, water dikinase [EC:2.7.9.2]	C00022	Pyruvate	0.647101
K00362	nitrite reductase (NADH) large subunit [EC:1.7.1.15]	K02568	cytochrome c-type protein NapB	C00088	Nitrite	0.64701
K00247	fumarate reductase subunit D	K03417	methylisocitrate lyase [EC:4.1.3.30]	C00042	Succinate	0.646959
K01571	oxaloacetate decarboxylase, alpha subunit [EC:4.1.1.3]	K01596	phosphoenolpyruvate carboxykinase (GTP) [EC:4.1.1.32]	C00036	Oxaloacetate	0.646655
K01937	CTP synthase [EC:6.3.4.2]	K03053	DNA-directed RNA polymerase subunit H [EC:2.7.7.6]	C00063	CTP	0.646176
K01937	CTP synthase [EC:6.3.4.2]	K03053	DNA-directed RNA polymerase subunit H [EC:2.7.7.6]	C00075	UTP	0.646176
K00177	2-oxoglutarate ferredoxin oxidoreductase subunit gamma [EC:1.2.7.3]	K18118	succinyl-CoA:acetate CoA-transferase [EC:2.8.3.18]	C00091	Succinyl-CoA	0.646131
K01621	phosphoketolase [EC:4.1.2.9]	K16305	fructose-bisphosphate aldolase / 6-deoxy-5-ketofructose 1-phosphate synthase [EC:4.1.2.13 2.2.1.11]	C00118	D-Glyceraldehyde 3-phosphate	0.64561
K00527	ribonucleoside-triphosphate reductase [EC:1.17.4.2]	K03047	DNA-directed RNA polymerase subunit D [EC:2.7.7.6]	C00002	ATP	0.645489
K00527	ribonucleoside-triphosphate reductase [EC:1.17.4.2]	K03047	DNA-directed RNA polymerase subunit D [EC:2.7.7.6]	C00044	GTP	0.645489
K00527	ribonucleoside-triphosphate reductase [EC:1.17.4.2]	K03047	DNA-directed RNA polymerase subunit D [EC:2.7.7.6]	C00063	CTP	0.645489
K00274	monoamine oxidase [EC:1.4.3.4]	K12972	gyoxylate/hydroxypyruvate reductase A [EC:1.1.1.79 1.1.1.81]	C00546	Methylglyoxal	0.645477
K03783	purine-nucleoside phosphorylase [EC:2.4.2.1]	K03787	5'-nucleotidase [EC:3.1.3.5]	C00212	Adenosine	0.645437
K03783	purine-nucleoside phosphorylase [EC:2.4.2.1]	K03787	5'-nucleotidase [EC:3.1.3.5]	C00294	Inosine	0.645437
K03783	purine-nucleoside phosphorylase [EC:2.4.2.1]	K03787	5'-nucleotidase [EC:3.1.3.5]	C00330	Deoxyguanosine	0.645437
K03783	purine-nucleoside phosphorylase [EC:2.4.2.1]	K03787	5'-nucleotidase [EC:3.1.3.5]	C00387	Guanosine	0.645437
K03783	purine-nucleoside phosphorylase [EC:2.4.2.1]	K03787	5'-nucleotidase [EC:3.1.3.5]	C00559	Deoxyadenosine	0.645437
K03783	purine-nucleoside phosphorylase [EC:2.4.2.1]	K03787	5'-nucleotidase [EC:3.1.3.5]	C01762	Xanthosine	0.645437
K03783	purine-nucleoside phosphorylase [EC:2.4.2.1]	K03787	5'-nucleotidase [EC:3.1.3.5]	C03150	Nicotinamide-beta-riboside	0.645437
K03783	purine-nucleoside phosphorylase [EC:2.4.2.1]	K03787	5'-nucleotidase [EC:3.1.3.5]	C05841	Nicotinate D-ribonucleoside	0.645437
K00194	acetyl-CoA decarbonylase/synthase complex subunit delta [EC:2.1.1.245]	K01938	formate--tetrahydrofolate ligase [EC:6.3.4.3]	C00101	Tetrahydrofolate	0.645338
K00527	ribonucleoside-triphosphate reductase [EC:1.17.4.2]	K03051	DNA-directed RNA polymerase subunit F [EC:2.7.7.6]	C00002	ATP	0.64507
K00527	ribonucleoside-triphosphate reductase [EC:1.17.4.2]	K03051	DNA-directed RNA polymerase subunit F [EC:2.7.7.6]	C00044	GTP	0.64507
K00527	ribonucleoside-triphosphate reductase [EC:1.17.4.2]	K03051	DNA-directed RNA polymerase subunit F [EC:2.7.7.6]	C00063	CTP	0.64507
K00527	ribonucleoside-triphosphate reductase [EC:1.17.4.2]	K03042	DNA-directed RNA polymerase subunit A" [EC:2.7.7.6]	C00002	ATP	0.645014
K00527	ribonucleoside-triphosphate reductase [EC:1.17.4.2]	K03042	DNA-directed RNA polymerase subunit A" [EC:2.7.7.6]	C00044	GTP	0.645014
K00527	ribonucleoside-triphosphate reductase [EC:1.17.4.2]	K03042	DNA-directed RNA polymerase subunit A" [EC:2.7.7.6]	C00063	CTP	0.645014
K00527	ribonucleoside-triphosphate reductase [EC:1.17.4.2]	K02685	DNA primase large subunit [EC:2.7.7.-]	C00131	dATP	0.64501
K00527	ribonucleoside-triphosphate reductase [EC:1.17.4.2]	K02685	DNA primase large subunit [EC:2.7.7.-]	C00286	dGTP	0.64501
K00527	ribonucleoside-triphosphate reductase [EC:1.17.4.2]	K02685	DNA primase large subunit [EC:2.7.7.-]	C00458	dCTP	0.64501
K01937	CTP synthase [EC:6.3.4.2]	K03050	DNA-directed RNA polymerase subunit E" [EC:2.7.7.6]	C00063	CTP	0.644538
K01937	CTP synthase [EC:6.3.4.2]	K03050	DNA-directed RNA polymerase subunit E" [EC:2.7.7.6]	C00075	UTP	0.644538
K00527	ribonucleoside-triphosphate reductase [EC:1.17.4.2]	K03049	DNA-directed RNA polymerase subunit E' [EC:2.7.7.6]	C00002	ATP	0.64404
K00527	ribonucleoside-triphosphate reductase [EC:1.17.4.2]	K03049	DNA-directed RNA polymerase subunit E' [EC:2.7.7.6]	C00044	GTP	0.64404
K00527	ribonucleoside-triphosphate reductase [EC:1.17.4.2]	K03049	DNA-directed RNA polymerase subunit E' [EC:2.7.7.6]	C00063	CTP	0.64404
K00527	ribonucleoside-triphosphate reductase [EC:1.17.4.2]	K02322	DNA polymerase II large subunit [EC:2.7.7.7]	C00131	dATP	0.643644
K00527	ribonucleoside-triphosphate reductase [EC:1.17.4.2]	K02322	DNA polymerase II large subunit [EC:2.7.7.7]	C00286	dGTP	0.643644
K00527	ribonucleoside-triphosphate reductase [EC:1.17.4.2]	K02322	DNA polymerase II large subunit [EC:2.7.7.7]	C00458	dCTP	0.643644
K03784	purine-nucleoside phosphorylase [EC:2.4.2.1]	K10353	deoxyadenosine kinase [EC:2.7.1.76]	C00559	Deoxyadenosine	0.642816
K03462	nicotinamide phosphoribosyltransferase [EC:2.4.2.12]	K08722	5'-nucleotidase [EC:3.1.3.5]	C00455	Nicotinamide D-ribonucleotide	0.642731
K00844	hexokinase [EC:2.7.1.1]	K01190	beta-galactosidase [EC:3.2.1.23]	C00267	alpha-D-Glucose	0.642528
K00187	2-oxoisovalerate ferredoxin oxidoreductase, beta subunit [EC:1.2.7.7]	K00249	acyl-CoA dehydrogenase [EC:1.3.8.7]	C00630	2-Methylpropanoyl-CoA	0.642346
K00187	2-oxoisovalerate ferredoxin oxidoreductase, beta subunit [EC:1.2.7.7]	K00249	acyl-CoA dehydrogenase [EC:1.3.8.7]	C02939	3-Methylbutanoyl-CoA	0.642346
K00187	2-oxoisovalerate ferredoxin oxidoreductase, beta subunit [EC:1.2.7.7]	K00249	acyl-CoA dehydrogenase [EC:1.3.8.7]	C15980	(S)-2-Methylbutanoyl-CoA	0.642346
K00527	ribonucleoside-triphosphate reductase [EC:1.17.4.2]	K03044	DNA-directed RNA polymerase subunit B' [EC:2.7.7.6]	C00002	ATP	0.642078
K00527	ribonucleoside-triphosphate reductase [EC:1.17.4.2]	K03044	DNA-directed RNA polymerase subunit B' [EC:2.7.7.6]	C00044	GTP	0.642078
K00527	ribonucleoside-triphosphate reductase [EC:1.17.4.2]	K03044	DNA-directed RNA polymerase subunit B' [EC:2.7.7.6]	C00063	CTP	0.642078
K02768	PTS system, fructose-specific IIA component [EC:2.7.1.69]	K03332	fructan beta-fructosidase [EC:3.2.1.80]	C00095	D-Fructose	0.642043
K00527	ribonucleoside-triphosphate reductase [EC:1.17.4.2]	K02319	DNA polymerase I [EC:2.7.7.7]	C00131	dATP	0.642022
K00527	ribonucleoside-triphosphate reductase [EC:1.17.4.2]	K02319	DNA polymerase I [EC:2.7.7.7]	C00286	dGTP	0.642022
K00527	ribonucleoside-triphosphate reductase [EC:1.17.4.2]	K02319	DNA polymerase I [EC:2.7.7.7]	C00458	dCTP	0.642022
K00527	ribonucleoside-triphosphate reductase [EC:1.17.4.2]	K03041	DNA-directed RNA polymerase subunit A' [EC:2.7.7.6]	C00002	ATP	0.641904
K00527	ribonucleoside-triphosphate reductase [EC:1.17.4.2]	K03041	DNA-directed RNA polymerase subunit A' [EC:2.7.7.6]	C00044	GTP	0.641904
K00527	ribonucleoside-triphosphate reductase [EC:1.17.4.2]	K03041	DNA-directed RNA polymerase subunit A' [EC:2.7.7.6]	C00063	CTP	0.641904
K09018	pyrimidine oxygenase [EC:1.14.99.46]	K17723	dihydropyrimidine dehydrogenase (NAD+) subunit PreA [EC:1.3.1.1]	C00106	Uracil	0.641796
K00395	adenylylsulfate reductase, subunit B [EC:1.8.99.2]	K00955	bifunctional enzyme CysN/CysC [EC:2.7.7.4 2.7.1.25]	C00224	Adenylyl sulfate	0.641552
K02446	fructose-1,6-bisphosphatase II [EC:3.1.3.11]	K16370	6-phosphofructokinase 2 [EC:2.7.1.11]	C05345	beta-D-Fructose 6-phosphate	0.641529
K01424	L-asparaginase [EC:3.5.1.1]	K01580	glutamate decarboxylase [EC:4.1.1.15]	C00049	L-Aspartate	0.641346
K00966	mannose-1-phosphate guanylyltransferase [EC:2.7.7.13]	K01840	phosphomannomutase [EC:5.4.2.8]	C00636	D-Mannose 1-phosphate	0.640818
K01464	dihydropyrimidinase [EC:3.5.2.2]	K17723	dihydropyrimidine dehydrogenase (NAD+) subunit PreA [EC:1.3.1.1]	C00429	5,6-Dihydrouracil	0.640512
K01464	dihydropyrimidinase [EC:3.5.2.2]	K17723	dihydropyrimidine dehydrogenase (NAD+) subunit PreA [EC:1.3.1.1]	C00906	5,6-Dihydrothymine	0.640512
K01007	pyruvate, water dikinase [EC:2.7.9.2]	K03777	D-lactate dehydrogenase [EC:1.1.1.28]	C00022	Pyruvate	0.640096
K00169	pyruvate ferredoxin oxidoreductase, alpha subunit [EC:1.2.7.1]	K00249	acyl-CoA dehydrogenase [EC:1.3.8.7]	C00100	Propanoyl-CoA	0.639992
K00527	ribonucleoside-triphosphate reductase [EC:1.17.4.2]	K03055	DNA-directed RNA polymerase subunit K [EC:2.7.7.6]	C00002	ATP	0.639891
K00527	ribonucleoside-triphosphate reductase [EC:1.17.4.2]	K03055	DNA-directed RNA polymerase subunit K [EC:2.7.7.6]	C00044	GTP	0.639891
K00527	ribonucleoside-triphosphate reductase [EC:1.17.4.2]	K03055	DNA-directed RNA polymerase subunit K [EC:2.7.7.6]	C00063	CTP	0.639891
K00527	ribonucleoside-triphosphate reductase [EC:1.17.4.2]	K03056	DNA-directed RNA polymerase subunit L [EC:2.7.7.6]	C00002	ATP	0.63976
K00527	ribonucleoside-triphosphate reductase [EC:1.17.4.2]	K03056	DNA-directed RNA polymerase subunit L [EC:2.7.7.6]	C00044	GTP	0.63976
K00527	ribonucleoside-triphosphate reductase [EC:1.17.4.2]	K03056	DNA-directed RNA polymerase subunit L [EC:2.7.7.6]	C00063	CTP	0.63976
K00527	ribonucleoside-triphosphate reductase [EC:1.17.4.2]	K03045	DNA-directed RNA polymerase subunit B" [EC:2.7.7.6]	C00002	ATP	0.639612
K00527	ribonucleoside-triphosphate reductase [EC:1.17.4.2]	K03045	DNA-directed RNA polymerase subunit B" [EC:2.7.7.6]	C00044	GTP	0.639612
K00527	ribonucleoside-triphosphate reductase [EC:1.17.4.2]	K03045	DNA-directed RNA polymerase subunit B" [EC:2.7.7.6]	C00063	CTP	0.639612
K01902	succinyl-CoA synthetase alpha subunit [EC:6.2.1.5]	K05714	2-hydroxy-6-ketonona-2,4-dienedioic acid hydrolase [EC:3.7.1.-]	C00042	Succinate	0.63952
K03778	D-lactate dehydrogenase [EC:1.1.1.28]	K16165	fumarylpyruvate hydrolase [EC:3.7.1.20]	C00022	Pyruvate	0.639091
K00239	succinate dehydrogenase flavoprotein subunit [EC:1.3.5.1]	K18118	succinyl-CoA:acetate CoA-transferase [EC:2.8.3.18]	C00042	Succinate	0.638884
K01937	CTP synthase [EC:6.3.4.2]	K03059	DNA-directed RNA polymerase subunit P [EC:2.7.7.6]	C00063	CTP	0.638802
K01937	CTP synthase [EC:6.3.4.2]	K03059	DNA-directed RNA polymerase subunit P [EC:2.7.7.6]	C00075	UTP	0.638802
K01029	3-oxoacid CoA-transferase subunit B [EC:2.8.3.5]	K01907	acetoacetyl-CoA synthetase [EC:6.2.1.16]	C00164	Acetoacetate	0.638457
K00602	phosphoribosylaminoimidazolecarboxamide formyltransferase / IMP cyclohydrolase [EC:2.1.2.3 3.5.4.10]	K08289	phosphoribosylglycinamide formyltransferase 2 [EC:2.1.2.2]	C00101	Tetrahydrofolate	0.63818
K00932	propionate kinase [EC:2.7.2.15]	K01908	propionyl-CoA synthetase [EC:6.2.1.17]	C00163	Propanoate	0.638106
K00171	pyruvate ferredoxin oxidoreductase, delta subunit [EC:1.2.7.1]	K00830	alanine-glyoxylate transaminase / serine-glyoxylate transaminase / serine-pyruvate transaminase [EC:2.6.1.44 2.6.1.45 2.6.1.51]	C00022	Pyruvate	0.638105
K01937	CTP synthase [EC:6.3.4.2]	K03058	DNA-directed RNA polymerase subunit N [EC:2.7.7.6]	C00063	CTP	0.637104
K01937	CTP synthase [EC:6.3.4.2]	K03058	DNA-directed RNA polymerase subunit N [EC:2.7.7.6]	C00075	UTP	0.637104
K00918	ADP-dependent phosphofructokinase/glucokinase [EC:2.7.1.146 2.7.1.147]	K05344	glucose-1-phosphate phosphodismutase [EC:2.7.1.41]	C00267	alpha-D-Glucose	0.63674
K00210	prephenate dehydrogenase [EC:1.3.1.12]	K00812	aspartate aminotransferase [EC:2.6.1.1]	C01179	3-(4-Hydroxyphenyl)pyruvate	0.63651
K00626	acetyl-CoA C-acetyltransferase [EC:2.3.1.9]	K01825	3-hydroxyacyl-CoA dehydrogenase / enoyl-CoA hydratase / 3-hydroxybutyryl-CoA epimerase / enoyl-CoA isomerase [EC:1.1.1.35 4.2.1.17 5.1.2.3 5.3.3.8]	C00332	Acetoacetyl-CoA	0.636454
K00626	acetyl-CoA C-acetyltransferase [EC:2.3.1.9]	K01825	3-hydroxyacyl-CoA dehydrogenase / enoyl-CoA hydratase / 3-hydroxybutyryl-CoA epimerase / enoyl-CoA isomerase [EC:1.1.1.35 4.2.1.17 5.1.2.3 5.3.3.8]	C05269	3-Oxohexanoyl-CoA	0.636454
K00186	2-oxoisovalerate ferredoxin oxidoreductase, alpha subunit [EC:1.2.7.7]	K00249	acyl-CoA dehydrogenase [EC:1.3.8.7]	C00630	2-Methylpropanoyl-CoA	0.635724
K00186	2-oxoisovalerate ferredoxin oxidoreductase, alpha subunit [EC:1.2.7.7]	K00249	acyl-CoA dehydrogenase [EC:1.3.8.7]	C02939	3-Methylbutanoyl-CoA	0.635724
K00186	2-oxoisovalerate ferredoxin oxidoreductase, alpha subunit [EC:1.2.7.7]	K00249	acyl-CoA dehydrogenase [EC:1.3.8.7]	C15980	(S)-2-Methylbutanoyl-CoA	0.635724
K02361	isochorismate synthase [EC:5.4.4.2]	K04516	chorismate mutase [EC:5.4.99.5]	C00251	Chorismate	0.635699
K01601	ribulose-bisphosphate carboxylase large chain [EC:4.1.1.39]	K15634	probable phosphoglycerate mutase [EC:5.4.2.12]	C00197	3-Phospho-D-glycerate	0.634997
K01561	haloacetate dehalogenase [EC:3.8.1.3]	K12972	gyoxylate/hydroxypyruvate reductase A [EC:1.1.1.79 1.1.1.81]	C00160	Glycolate	0.634626
K00124	formate dehydrogenase iron-sulfur subunit	K01070	S-formylglutathione hydrolase [EC:3.1.2.12]	C00058	Formate	0.634353
K00253	isovaleryl-CoA dehydrogenase [EC:1.3.8.4]	K01692	enoyl-CoA hydratase [EC:4.2.1.17]	C03069	3-Methylcrotonyl-CoA	0.634315
K15778	phosphomannomutase / phosphoglucomutase [EC:5.4.2.8 5.4.2.2]	K16881	mannose-1-phosphate guanylyltransferase / phosphomannomutase [EC:2.7.7.13 5.4.2.8]	C00636	D-Mannose 1-phosphate	0.634036
K00170	pyruvate ferredoxin oxidoreductase, beta subunit [EC:1.2.7.1]	K00249	acyl-CoA dehydrogenase [EC:1.3.8.7]	C00100	Propanoyl-CoA	0.633914
K01902	succinyl-CoA synthetase alpha subunit [EC:6.2.1.5]	K08324	succinate-semialdehyde dehydrogenase [EC:1.2.1.16 1.2.1.24]	C00042	Succinate	0.633693
K02371	enoyl-[acyl-carrier protein] reductase II [EC:1.3.1.-]	K03644	lipoic acid synthetase [EC:2.8.1.8]	C05752	Octanoyl-[acp]	0.633588
K03046	DNA-directed RNA polymerase subunit beta' [EC:2.7.7.6]	K08096	GTP cyclohydrolase IIa [EC:3.5.4.29]	C00044	GTP	0.633036
K03047	DNA-directed RNA polymerase subunit D [EC:2.7.7.6]	K05873	adenylate cyclase, class 2 [EC:4.6.1.1]	C00002	ATP	0.632893
K03047	DNA-directed RNA polymerase subunit D [EC:2.7.7.6]	K05873	adenylate cyclase, class 2 [EC:4.6.1.1]	C00044	GTP	0.632893
K01026	propionate CoA-transferase [EC:2.8.3.1]	K13788	phosphate acetyltransferase [EC:2.3.1.8]	C00024	Acetyl-CoA	0.632657
K01026	propionate CoA-transferase [EC:2.8.3.1]	K13788	phosphate acetyltransferase [EC:2.3.1.8]	C00100	Propanoyl-CoA	0.632657
K00527	ribonucleoside-triphosphate reductase [EC:1.17.4.2]	K03053	DNA-directed RNA polymerase subunit H [EC:2.7.7.6]	C00002	ATP	0.632481
K00527	ribonucleoside-triphosphate reductase [EC:1.17.4.2]	K03053	DNA-directed RNA polymerase subunit H [EC:2.7.7.6]	C00044	GTP	0.632481
K00527	ribonucleoside-triphosphate reductase [EC:1.17.4.2]	K03053	DNA-directed RNA polymerase subunit H [EC:2.7.7.6]	C00063	CTP	0.632481
K02769	PTS system, fructose-specific IIB component [EC:2.7.1.69]	K03332	fructan beta-fructosidase [EC:3.2.1.80]	C00095	D-Fructose	0.632395
K00172	pyruvate ferredoxin oxidoreductase, gamma subunit [EC:1.2.7.1]	K10977	methanogen homocitrate synthase [EC:2.3.3.14 2.3.3.-]	C00024	Acetyl-CoA	0.632312
K01029	3-oxoacid CoA-transferase subunit B [EC:2.8.3.5]	K07516	3-hydroxyacyl-CoA dehydrogenase [EC:1.1.1.35]	C00332	Acetoacetyl-CoA	0.632129
K00066	GDP-mannose 6-dehydrogenase [EC:1.1.1.132]	K01711	GDPmannose 4,6-dehydratase [EC:4.2.1.47]	C00096	GDP-mannose	0.631834
K03051	DNA-directed RNA polymerase subunit F [EC:2.7.7.6]	K05873	adenylate cyclase, class 2 [EC:4.6.1.1]	C00002	ATP	0.631673
K03051	DNA-directed RNA polymerase subunit F [EC:2.7.7.6]	K05873	adenylate cyclase, class 2 [EC:4.6.1.1]	C00044	GTP	0.631673
K01622	fructose 1,6-bisphosphate aldolase/phosphatase [EC:4.1.2.13 3.1.3.11]	K01623	fructose-bisphosphate aldolase, class I [EC:4.1.2.13]	C00111	Glycerone phosphate	0.631591
K01622	fructose 1,6-bisphosphate aldolase/phosphatase [EC:4.1.2.13 3.1.3.11]	K01623	fructose-bisphosphate aldolase, class I [EC:4.1.2.13]	C00118	D-Glyceraldehyde 3-phosphate	0.631591
K01622	fructose 1,6-bisphosphate aldolase/phosphatase [EC:4.1.2.13 3.1.3.11]	K01623	fructose-bisphosphate aldolase, class I [EC:4.1.2.13]	C00354	D-Fructose 1,6-bisphosphate	0.631591
K01622	fructose 1,6-bisphosphate aldolase/phosphatase [EC:4.1.2.13 3.1.3.11]	K01623	fructose-bisphosphate aldolase, class I [EC:4.1.2.13]	C05378	beta-D-Fructose 1,6-bisphosphate	0.631591
K00457	4-hydroxyphenylpyruvate dioxygenase [EC:1.13.11.27]	K00832	aromatic-amino-acid transaminase [EC:2.6.1.57]	C00166	Phenylpyruvate	0.630933
K00457	4-hydroxyphenylpyruvate dioxygenase [EC:1.13.11.27]	K00832	aromatic-amino-acid transaminase [EC:2.6.1.57]	C01179	3-(4-Hydroxyphenyl)pyruvate	0.630933
K03049	DNA-directed RNA polymerase subunit E' [EC:2.7.7.6]	K05873	adenylate cyclase, class 2 [EC:4.6.1.1]	C00002	ATP	0.630854
K03049	DNA-directed RNA polymerase subunit E' [EC:2.7.7.6]	K05873	adenylate cyclase, class 2 [EC:4.6.1.1]	C00044	GTP	0.630854
K00170	pyruvate ferredoxin oxidoreductase, beta subunit [EC:1.2.7.1]	K01959	pyruvate carboxylase subunit A [EC:6.4.1.1]	C00022	Pyruvate	0.630588
K01875	seryl-tRNA synthetase [EC:6.1.1.11]	K02203	phosphoserine / homoserine phosphotransferase [EC:3.1.3.3 2.7.1.39]	C00065	L-Serine	0.630573
K00626	acetyl-CoA C-acetyltransferase [EC:2.3.1.9]	K04073	acetaldehyde dehydrogenase [EC:1.2.1.10]	C00024	Acetyl-CoA	0.63055
K00527	ribonucleoside-triphosphate reductase [EC:1.17.4.2]	K03059	DNA-directed RNA polymerase subunit P [EC:2.7.7.6]	C00002	ATP	0.630275
K00527	ribonucleoside-triphosphate reductase [EC:1.17.4.2]	K03059	DNA-directed RNA polymerase subunit P [EC:2.7.7.6]	C00044	GTP	0.630275
K00527	ribonucleoside-triphosphate reductase [EC:1.17.4.2]	K03059	DNA-directed RNA polymerase subunit P [EC:2.7.7.6]	C00063	CTP	0.630275
K00527	ribonucleoside-triphosphate reductase [EC:1.17.4.2]	K03050	DNA-directed RNA polymerase subunit E" [EC:2.7.7.6]	C00002	ATP	0.630268
K00527	ribonucleoside-triphosphate reductase [EC:1.17.4.2]	K03050	DNA-directed RNA polymerase subunit E" [EC:2.7.7.6]	C00044	GTP	0.630268
K00527	ribonucleoside-triphosphate reductase [EC:1.17.4.2]	K03050	DNA-directed RNA polymerase subunit E" [EC:2.7.7.6]	C00063	CTP	0.630268
K02509	2-oxo-hept-3-ene-1,7-dioate hydratase [EC:4.2.1.-]	K05921	5-oxopent-3-ene-1,2,5-tricarboxylate decarboxylase / 2-hydroxyhepta-2,4-diene-1,7-dioate isomerase [EC:4.1.1.68 5.3.3.-]	C03063	2-Oxohept-3-enedioate	0.630213
K02509	2-oxo-hept-3-ene-1,7-dioate hydratase [EC:4.2.1.-]	K05921	5-oxopent-3-ene-1,2,5-tricarboxylate decarboxylase / 2-hydroxyhepta-2,4-diene-1,7-dioate isomerase [EC:4.1.1.68 5.3.3.-]	C05600	2-Hydroxyhepta-2,4-dienedioate	0.630213
K00030	isocitrate dehydrogenase (NAD+) [EC:1.1.1.41]	K00264	glutamate synthase (NADPH/NADH) [EC:1.4.1.13 1.4.1.14]	C00026	2-Oxoglutarate	0.630177
K00656	formate C-acetyltransferase [EC:2.3.1.54]	K01908	propionyl-CoA synthetase [EC:6.2.1.17]	C00100	Propanoyl-CoA	0.630089
K03050	DNA-directed RNA polymerase subunit E" [EC:2.7.7.6]	K05873	adenylate cyclase, class 2 [EC:4.6.1.1]	C00002	ATP	0.629774
K03050	DNA-directed RNA polymerase subunit E" [EC:2.7.7.6]	K05873	adenylate cyclase, class 2 [EC:4.6.1.1]	C00044	GTP	0.629774
K12660	2-dehydro-3-deoxy-L-rhamnonate aldolase [EC:4.1.2.53]	K12661	L-rhamnonate dehydratase [EC:4.2.1.90]	C03979	2-Dehydro-3-deoxy-L-rhamnonate	0.629482
K00068	sorbitol-6-phosphate 2-dehydrogenase [EC:1.1.1.140]	K03841	fructose-1,6-bisphosphatase I [EC:3.1.3.11]	C05345	beta-D-Fructose 6-phosphate	0.628619
K00249	acyl-CoA dehydrogenase [EC:1.3.8.7]	K00626	acetyl-CoA C-acetyltransferase [EC:2.3.1.9]	C00136	Butanoyl-CoA	0.628514
K00030	isocitrate dehydrogenase (NAD+) [EC:1.1.1.41]	K10977	methanogen homocitrate synthase [EC:2.3.3.14 2.3.3.-]	C00026	2-Oxoglutarate	0.628501
K03044	DNA-directed RNA polymerase subunit B' [EC:2.7.7.6]	K05873	adenylate cyclase, class 2 [EC:4.6.1.1]	C00002	ATP	0.628456
K03044	DNA-directed RNA polymerase subunit B' [EC:2.7.7.6]	K05873	adenylate cyclase, class 2 [EC:4.6.1.1]	C00044	GTP	0.628456
K03043	DNA-directed RNA polymerase subunit beta [EC:2.7.7.6]	K05873	adenylate cyclase, class 2 [EC:4.6.1.1]	C00002	ATP	0.62837
K03043	DNA-directed RNA polymerase subunit beta [EC:2.7.7.6]	K05873	adenylate cyclase, class 2 [EC:4.6.1.1]	C00044	GTP	0.62837
K00527	ribonucleoside-triphosphate reductase [EC:1.17.4.2]	K03058	DNA-directed RNA polymerase subunit N [EC:2.7.7.6]	C00002	ATP	0.628283
K00527	ribonucleoside-triphosphate reductase [EC:1.17.4.2]	K03058	DNA-directed RNA polymerase subunit N [EC:2.7.7.6]	C00044	GTP	0.628283
K00527	ribonucleoside-triphosphate reductase [EC:1.17.4.2]	K03058	DNA-directed RNA polymerase subunit N [EC:2.7.7.6]	C00063	CTP	0.628283
K00163	pyruvate dehydrogenase E1 component [EC:1.2.4.1]	K01753	D-serine dehydratase [EC:4.3.1.18]	C00022	Pyruvate	0.628235
K00812	aspartate aminotransferase [EC:2.6.1.1]	K09758	aspartate 4-decarboxylase [EC:4.1.1.12]	C00049	L-Aspartate	0.62766
K07246	tartrate dehydrogenase/decarboxylase / D-malate dehydrogenase [EC:1.1.1.93 4.1.1.73 1.1.1.83]	K11258	acetolactate synthase II small subunit [EC:2.2.1.6]	C00022	Pyruvate	0.627558
K01903	succinyl-CoA synthetase beta subunit [EC:6.2.1.5]	K03417	methylisocitrate lyase [EC:4.1.3.30]	C00042	Succinate	0.627383
K00170	pyruvate ferredoxin oxidoreductase, beta subunit [EC:1.2.7.1]	K14138	acetyl-CoA synthase [EC:2.3.1.169]	C00024	Acetyl-CoA	0.627296
K00249	acyl-CoA dehydrogenase [EC:1.3.8.7]	K01905	acetyl-CoA synthetase (ADP-forming) [EC:6.2.1.13]	C00100	Propanoyl-CoA	0.627106
K00261	glutamate dehydrogenase (NAD(P)+) [EC:1.4.1.3]	K00620	glutamate N-acetyltransferase / amino-acid N-acetyltransferase [EC:2.3.1.35 2.3.1.1]	C00025	L-Glutamate	0.626771
K00844	hexokinase [EC:2.7.1.1]	K01840	phosphomannomutase [EC:5.4.2.8]	C00275	D-Mannose 6-phosphate	0.626647
K00626	acetyl-CoA C-acetyltransferase [EC:2.3.1.9]	K01907	acetoacetyl-CoA synthetase [EC:6.2.1.16]	C00332	Acetoacetyl-CoA	0.626369
K00626	acetyl-CoA C-acetyltransferase [EC:2.3.1.9]	K01782	3-hydroxyacyl-CoA dehydrogenase / enoyl-CoA hydratase / 3-hydroxybutyryl-CoA epimerase [EC:1.1.1.35 4.2.1.17 5.1.2.3]	C00332	Acetoacetyl-CoA	0.626322
K00626	acetyl-CoA C-acetyltransferase [EC:2.3.1.9]	K01782	3-hydroxyacyl-CoA dehydrogenase / enoyl-CoA hydratase / 3-hydroxybutyryl-CoA epimerase [EC:1.1.1.35 4.2.1.17 5.1.2.3]	C05269	3-Oxohexanoyl-CoA	0.626322
K00016	L-lactate dehydrogenase [EC:1.1.1.27]	K00158	pyruvate oxidase [EC:1.2.3.3]	C00022	Pyruvate	0.625693
K00172	pyruvate ferredoxin oxidoreductase, gamma subunit [EC:1.2.7.1]	K01959	pyruvate carboxylase subunit A [EC:6.4.1.1]	C00022	Pyruvate	0.625374
K03815	xanthosine phosphorylase [EC:2.4.2.-]	K11178	xanthine dehydrogenase YagS FAD-binding subunit [EC:1.17.1.4]	C00385	Xanthine	0.625351
K00605	aminomethyltransferase [EC:2.1.2.10]	K01433	formyltetrahydrofolate deformylase [EC:3.5.1.10]	C00101	Tetrahydrofolate	0.625322
K00656	formate C-acetyltransferase [EC:2.3.1.54]	K04073	acetaldehyde dehydrogenase [EC:1.2.1.10]	C00024	Acetyl-CoA	0.625297
K00094	galactitol-1-phosphate 5-dehydrogenase [EC:1.1.1.251]	K16370	6-phosphofructokinase 2 [EC:2.7.1.11]	C01097	D-Tagatose 6-phosphate	0.624767
K00682	gamma-glutamylcyclotransferase [EC:2.3.2.4]	K11358	aspartate aminotransferase [EC:2.6.1.1]	C00097	L-Cysteine	0.62461
K00962	polyribonucleotide nucleotidyltransferase [EC:2.7.7.8]	K03041	DNA-directed RNA polymerase subunit A' [EC:2.7.7.6]	C00046	RNA	0.624566
K03787	5'-nucleotidase [EC:3.1.3.5]	K15519	deoxyadenosine/deoxycytidine kinase [EC:2.7.1.76 2.7.1.74]	C00020	AMP	0.62448
K03056	DNA-directed RNA polymerase subunit L [EC:2.7.7.6]	K05873	adenylate cyclase, class 2 [EC:4.6.1.1]	C00002	ATP	0.624206
K03056	DNA-directed RNA polymerase subunit L [EC:2.7.7.6]	K05873	adenylate cyclase, class 2 [EC:4.6.1.1]	C00044	GTP	0.624206
K03783	purine-nucleoside phosphorylase [EC:2.4.2.1]	K15519	deoxyadenosine/deoxycytidine kinase [EC:2.7.1.76 2.7.1.74]	C00212	Adenosine	0.624139
K03783	purine-nucleoside phosphorylase [EC:2.4.2.1]	K15519	deoxyadenosine/deoxycytidine kinase [EC:2.7.1.76 2.7.1.74]	C00559	Deoxyadenosine	0.624139
K02552	menaquinone-specific isochorismate synthase [EC:5.4.4.2]	K03181	chorismate--pyruvate lyase [EC:4.1.3.40]	C00251	Chorismate	0.623643
K00170	pyruvate ferredoxin oxidoreductase, beta subunit [EC:1.2.7.1]	K04072	acetaldehyde dehydrogenase / alcohol dehydrogenase [EC:1.2.1.10 1.1.1.1]	C00024	Acetyl-CoA	0.623571
K00600	glycine hydroxymethyltransferase [EC:2.1.2.1]	K13990	glutamate formiminotransferase / formiminotetrahydrofolate cyclodeaminase [EC:2.1.2.5 4.3.1.4]	C00101	Tetrahydrofolate	0.623509
K01006	pyruvate, orthophosphate dikinase [EC:2.7.9.1]	K01596	phosphoenolpyruvate carboxykinase (GTP) [EC:4.1.1.32]	C00074	Phosphoenolpyruvate	0.623202
K00175	2-oxoglutarate ferredoxin oxidoreductase subunit beta [EC:1.2.7.3]	K01847	methylmalonyl-CoA mutase [EC:5.4.99.2]	C00091	Succinyl-CoA	0.623157
K00172	pyruvate ferredoxin oxidoreductase, gamma subunit [EC:1.2.7.1]	K00249	acyl-CoA dehydrogenase [EC:1.3.8.7]	C00100	Propanoyl-CoA	0.623146
K00627	pyruvate dehydrogenase E2 component (dihydrolipoamide acetyltransferase) [EC:2.3.1.12]	K01905	acetyl-CoA synthetase (ADP-forming) [EC:6.2.1.13]	C00024	Acetyl-CoA	0.623126
K10213	ribosylpyrimidine nucleosidase [EC:3.2.2.8]	K11177	xanthine dehydrogenase YagR molybdenum-binding subunit [EC:1.17.1.4]	C00262	Hypoxanthine	0.622824
K00158	pyruvate oxidase [EC:1.2.3.3]	K01512	acylphosphatase [EC:3.6.1.7]	C00227	Acetyl phosphate	0.622405
K00812	aspartate aminotransferase [EC:2.6.1.1]	K04518	prephenate dehydratase [EC:4.2.1.51]	C00079	L-Phenylalanine	0.622309
K00812	aspartate aminotransferase [EC:2.6.1.1]	K04518	prephenate dehydratase [EC:4.2.1.51]	C00166	Phenylpyruvate	0.622309
K00702	cellobiose phosphorylase [EC:2.4.1.20]	K00975	glucose-1-phosphate adenylyltransferase [EC:2.7.7.27]	C00103	D-Glucose 1-phosphate	0.621978
K03060	DNA-directed RNA polymerase subunit omega [EC:2.7.7.6]	K05873	adenylate cyclase, class 2 [EC:4.6.1.1]	C00002	ATP	0.621764
K03060	DNA-directed RNA polymerase subunit omega [EC:2.7.7.6]	K05873	adenylate cyclase, class 2 [EC:4.6.1.1]	C00044	GTP	0.621764
K09759	nondiscriminating aspartyl-tRNA synthetase [EC:6.1.1.23]	K11358	aspartate aminotransferase [EC:2.6.1.1]	C00049	L-Aspartate	0.621517
K00962	polyribonucleotide nucleotidyltransferase [EC:2.7.7.8]	K06928	nucleoside-triphosphatase THEP1 [EC:3.6.1.15]	C00008	ADP	0.621338
K00626	acetyl-CoA C-acetyltransferase [EC:2.3.1.9]	K06445	acyl-CoA dehydrogenase [EC:1.3.99.-]	C00136	Butanoyl-CoA	0.620863
K00918	ADP-dependent phosphofructokinase/glucokinase [EC:2.7.1.146 2.7.1.147]	K01792	glucose-6-phosphate 1-epimerase [EC:5.1.3.15]	C00668	alpha-D-Glucose 6-phosphate	0.620842
K00918	ADP-dependent phosphofructokinase/glucokinase [EC:2.7.1.146 2.7.1.147]	K01792	glucose-6-phosphate 1-epimerase [EC:5.1.3.15]	C01172	beta-D-Glucose 6-phosphate	0.620842
K00603	glutamate formiminotransferase [EC:2.1.2.5]	K11175	phosphoribosylglycinamide formyltransferase 1 [EC:2.1.2.2]	C00101	Tetrahydrofolate	0.620714
K01739	cystathionine gamma-synthase [EC:2.5.1.48]	K08354	thiosulfate reductase cytochrome b subunit	C00283	Hydrogen sulfide	0.620473
K02770	PTS system, fructose-specific IIC component	K03332	fructan beta-fructosidase [EC:3.2.1.80]	C00095	D-Fructose	0.620358
K00127	formate dehydrogenase subunit gamma	K15022	formate dehydrogenase beta subunit [EC:1.2.1.43]	C00058	Formate	0.620261
K00172	pyruvate ferredoxin oxidoreductase, gamma subunit [EC:1.2.7.1]	K14138	acetyl-CoA synthase [EC:2.3.1.169]	C00024	Acetyl-CoA	0.62018
K00175	2-oxoglutarate ferredoxin oxidoreductase subunit beta [EC:1.2.7.3]	K00658	2-oxoglutarate dehydrogenase E2 component (dihydrolipoamide succinyltransferase) [EC:2.3.1.61]	C00091	Succinyl-CoA	0.620148
K03042	DNA-directed RNA polymerase subunit A" [EC:2.7.7.6]	K05873	adenylate cyclase, class 2 [EC:4.6.1.1]	C00002	ATP	0.620113
K03042	DNA-directed RNA polymerase subunit A" [EC:2.7.7.6]	K05873	adenylate cyclase, class 2 [EC:4.6.1.1]	C00044	GTP	0.620113
K00249	acyl-CoA dehydrogenase [EC:1.3.8.7]	K01965	propionyl-CoA carboxylase alpha chain [EC:6.4.1.3]	C00100	Propanoyl-CoA	0.620107
K02768	PTS system, fructose-specific IIA component [EC:2.7.1.69]	K16305	fructose-bisphosphate aldolase / 6-deoxy-5-ketofructose 1-phosphate synthase [EC:4.1.2.13 2.2.1.11]	C01094	D-Fructose 1-phosphate	0.619805
K01011	thiosulfate/3-mercaptopyruvate sulfurtransferase [EC:2.8.1.1 2.8.1.2]	K04091	alkanesulfonate monooxygenase [EC:1.14.14.5]	C00094	Sulfite	0.619363
K00163	pyruvate dehydrogenase E1 component [EC:1.2.4.1]	K07246	tartrate dehydrogenase/decarboxylase / D-malate dehydrogenase [EC:1.1.1.93 4.1.1.73 1.1.1.83]	C00022	Pyruvate	0.619242
K00939	adenylate kinase [EC:2.7.4.3]	K10353	deoxyadenosine kinase [EC:2.7.1.76]	C00360	dAMP	0.619206
K00962	polyribonucleotide nucleotidyltransferase [EC:2.7.7.8]	K03042	DNA-directed RNA polymerase subunit A" [EC:2.7.7.6]	C00046	RNA	0.619086
K01515	ADP-ribose pyrophosphatase [EC:3.6.1.13]	K15778	phosphomannomutase / phosphoglucomutase [EC:5.4.2.8 5.4.2.2]	C00117	D-Ribose 5-phosphate	0.619013
K03059	DNA-directed RNA polymerase subunit P [EC:2.7.7.6]	K05873	adenylate cyclase, class 2 [EC:4.6.1.1]	C00002	ATP	0.618916
K03059	DNA-directed RNA polymerase subunit P [EC:2.7.7.6]	K05873	adenylate cyclase, class 2 [EC:4.6.1.1]	C00044	GTP	0.618916
K00150	glyceraldehyde-3-phosphate dehydrogenase (NAD(P)) [EC:1.2.1.59]	K01621	phosphoketolase [EC:4.1.2.9]	C00118	D-Glyceraldehyde 3-phosphate	0.61871
K00028	malate dehydrogenase (decarboxylating) [EC:1.1.1.39]	K00102	D-lactate dehydrogenase (cytochrome) [EC:1.1.2.4]	C00022	Pyruvate	0.618661
K00656	formate C-acetyltransferase [EC:2.3.1.54]	K11264	methylmalonyl-CoA decarboxylase [EC:4.1.1.41]	C00100	Propanoyl-CoA	0.618605
K00170	pyruvate ferredoxin oxidoreductase, beta subunit [EC:1.2.7.1]	K00627	pyruvate dehydrogenase E2 component (dihydrolipoamide acetyltransferase) [EC:2.3.1.12]	C00024	Acetyl-CoA	0.61849
K00285	D-amino-acid dehydrogenase [EC:1.4.99.1]	K00832	aromatic-amino-acid transaminase [EC:2.6.1.57]	C00166	Phenylpyruvate	0.61849
K01081	5'-nucleotidase [EC:3.1.3.5]	K03783	purine-nucleoside phosphorylase [EC:2.4.2.1]	C00212	Adenosine	0.618382
K01081	5'-nucleotidase [EC:3.1.3.5]	K03783	purine-nucleoside phosphorylase [EC:2.4.2.1]	C00294	Inosine	0.618382
K01081	5'-nucleotidase [EC:3.1.3.5]	K03783	purine-nucleoside phosphorylase [EC:2.4.2.1]	C00330	Deoxyguanosine	0.618382
K01081	5'-nucleotidase [EC:3.1.3.5]	K03783	purine-nucleoside phosphorylase [EC:2.4.2.1]	C00387	Guanosine	0.618382
K01081	5'-nucleotidase [EC:3.1.3.5]	K03783	purine-nucleoside phosphorylase [EC:2.4.2.1]	C00559	Deoxyadenosine	0.618382
K01081	5'-nucleotidase [EC:3.1.3.5]	K03783	purine-nucleoside phosphorylase [EC:2.4.2.1]	C01762	Xanthosine	0.618382
K01081	5'-nucleotidase [EC:3.1.3.5]	K03783	purine-nucleoside phosphorylase [EC:2.4.2.1]	C03150	Nicotinamide-beta-riboside	0.618382
K01081	5'-nucleotidase [EC:3.1.3.5]	K03783	purine-nucleoside phosphorylase [EC:2.4.2.1]	C05841	Nicotinate D-ribonucleoside	0.618382
K03777	D-lactate dehydrogenase [EC:1.1.1.28]	K05523	molecular chaperone Hsp31 and glyoxalase 3 [EC:4.2.1.130]	C00256	(R)-Lactate	0.6183
K00626	acetyl-CoA C-acetyltransferase [EC:2.3.1.9]	K04020	phosphotransacetylase	C00024	Acetyl-CoA	0.617724
K00759	adenine phosphoribosyltransferase [EC:2.4.2.7]	K15519	deoxyadenosine/deoxycytidine kinase [EC:2.7.1.76 2.7.1.74]	C00020	AMP	0.617644
K10213	ribosylpyrimidine nucleosidase [EC:3.2.2.8]	K13483	xanthine dehydrogenase YagT iron-sulfur-binding subunit	C00262	Hypoxanthine	0.617637
K00844	hexokinase [EC:2.7.1.1]	K02564	glucosamine-6-phosphate deaminase [EC:3.5.99.6]	C00352	D-Glucosamine 6-phosphate	0.617556
K03045	DNA-directed RNA polymerase subunit B" [EC:2.7.7.6]	K05873	adenylate cyclase, class 2 [EC:4.6.1.1]	C00002	ATP	0.617502
K03045	DNA-directed RNA polymerase subunit B" [EC:2.7.7.6]	K05873	adenylate cyclase, class 2 [EC:4.6.1.1]	C00044	GTP	0.617502
K00140	malonate-semialdehyde dehydrogenase (acetylating) / methylmalonate-semialdehyde dehydrogenase [EC:1.2.1.18 1.2.1.27]	K00249	acyl-CoA dehydrogenase [EC:1.3.8.7]	C00100	Propanoyl-CoA	0.617313
K00174	2-oxoglutarate ferredoxin oxidoreductase subunit alpha [EC:1.2.7.3]	K00658	2-oxoglutarate dehydrogenase E2 component (dihydrolipoamide succinyltransferase) [EC:2.3.1.61]	C00091	Succinyl-CoA	0.617242
K00042	2-hydroxy-3-oxopropionate reductase [EC:1.1.1.60]	K12972	gyoxylate/hydroxypyruvate reductase A [EC:1.1.1.79 1.1.1.81]	C00258	D-Glycerate	0.617056
K11693	peptidoglycan pentaglycine glycine transferase (the first glycine) [EC:2.3.2.16]	K11694	peptidoglycan pentaglycine glycine transferase (the second and third glycine) [EC:2.3.2.17]	C17541	Undecaprenyl-diphospho-N-acetylmuramoyl-(N-acetylglucosamine)-L-alanyl-D-isoglutaminyl-L-lysyl-(glycyl)-D-alanyl-D-alanine	0.616887
K00656	formate C-acetyltransferase [EC:2.3.1.54]	K04020	phosphotransacetylase	C00024	Acetyl-CoA	0.616812
K00812	aspartate aminotransferase [EC:2.6.1.1]	K01270	dipeptidase D [EC:3.4.13.-]	C00097	L-Cysteine	0.616776
K01423	undefined	K11420	euchromatic histone-lysine N-methyltransferase [EC:2.1.1.43]	C05546	Protein N6,N6,N6-trimethyl-L-lysine	0.616527
K01630	2-dehydro-3-deoxyglucarate aldolase [EC:4.1.2.20]	K01816	hydroxypyruvate isomerase [EC:5.3.1.22]	C01146	2-Hydroxy-3-oxopropanoate	0.61635
K01256	aminopeptidase N [EC:3.4.11.2]	K14155	cystathione beta-lyase [EC:4.4.1.8]	C00097	L-Cysteine	0.616183
K00241	succinate dehydrogenase cytochrome b556 subunit	K18118	succinyl-CoA:acetate CoA-transferase [EC:2.8.3.18]	C00042	Succinate	0.616179
K01623	fructose-bisphosphate aldolase, class I [EC:4.1.2.13]	K01803	triosephosphate isomerase (TIM) [EC:5.3.1.1]	C00111	Glycerone phosphate	0.616101
K01623	fructose-bisphosphate aldolase, class I [EC:4.1.2.13]	K01803	triosephosphate isomerase (TIM) [EC:5.3.1.1]	C00118	D-Glyceraldehyde 3-phosphate	0.616101
K01803	triosephosphate isomerase (TIM) [EC:5.3.1.1]	K16305	fructose-bisphosphate aldolase / 6-deoxy-5-ketofructose 1-phosphate synthase [EC:4.1.2.13 2.2.1.11]	C00111	Glycerone phosphate	0.616068
K01803	triosephosphate isomerase (TIM) [EC:5.3.1.1]	K16305	fructose-bisphosphate aldolase / 6-deoxy-5-ketofructose 1-phosphate synthase [EC:4.1.2.13 2.2.1.11]	C00118	D-Glyceraldehyde 3-phosphate	0.616068
K00100	undefined	K02815	PTS system, sorbose-specific IID component	C02888	Sorbose 1-phosphate	0.615516
K00962	polyribonucleotide nucleotidyltransferase [EC:2.7.7.8]	K03044	DNA-directed RNA polymerase subunit B' [EC:2.7.7.6]	C00046	RNA	0.615421
K03058	DNA-directed RNA polymerase subunit N [EC:2.7.7.6]	K05873	adenylate cyclase, class 2 [EC:4.6.1.1]	C00002	ATP	0.61529
K03058	DNA-directed RNA polymerase subunit N [EC:2.7.7.6]	K05873	adenylate cyclase, class 2 [EC:4.6.1.1]	C00044	GTP	0.61529
K05878	dihydroxyacetone kinase, N-terminal domain [EC:2.7.1.-]	K16306	fructose-bisphosphate aldolase / 2-amino-3,7-dideoxy-D-threo-hept-6-ulosonate synthase [EC:4.1.2.13 2.2.1.10]	C00111	Glycerone phosphate	0.615268
K00962	polyribonucleotide nucleotidyltransferase [EC:2.7.7.8]	K03047	DNA-directed RNA polymerase subunit D [EC:2.7.7.6]	C00046	RNA	0.615082
K00845	glucokinase [EC:2.7.1.2]	K06859	glucose-6-phosphate isomerase, archaeal [EC:5.3.1.9]	C00668	alpha-D-Glucose 6-phosphate	0.614952
K00845	glucokinase [EC:2.7.1.2]	K06859	glucose-6-phosphate isomerase, archaeal [EC:5.3.1.9]	C01172	beta-D-Glucose 6-phosphate	0.614952
K00925	acetate kinase [EC:2.7.2.1]	K18118	succinyl-CoA:acetate CoA-transferase [EC:2.8.3.18]	C00033	Acetate	0.614768
K02769	PTS system, fructose-specific IIB component [EC:2.7.1.69]	K16305	fructose-bisphosphate aldolase / 6-deoxy-5-ketofructose 1-phosphate synthase [EC:4.1.2.13 2.2.1.11]	C01094	D-Fructose 1-phosphate	0.61457
K00632	acetyl-CoA acyltransferase [EC:2.3.1.16]	K01659	2-methylcitrate synthase [EC:2.3.3.5]	C00100	Propanoyl-CoA	0.614144
K00972	UDP-N-acetylglucosamine pyrophosphorylase [EC:2.7.7.23]	K04042	bifunctional UDP-N-acetylglucosamine pyrophosphorylase / Glucosamine-1-phosphate N-acetyltransferase [EC:2.7.7.23 2.3.1.157]	C04501	N-Acetyl-alpha-D-glucosamine 1-phosphate	0.614141
K00125	formate dehydrogenase, beta subunit [EC:1.2.1.2]	K07130	arylformamidase [EC:3.5.1.9]	C00058	Formate	0.613971
K00172	pyruvate ferredoxin oxidoreductase, gamma subunit [EC:1.2.7.1]	K00830	alanine-glyoxylate transaminase / serine-glyoxylate transaminase / serine-pyruvate transaminase [EC:2.6.1.44 2.6.1.45 2.6.1.51]	C00022	Pyruvate	0.613663
K00090	gluconate 2-dehydrogenase [EC:1.1.1.215]	K01053	gluconolactonase [EC:3.1.1.17]	C00257	D-Gluconic acid	0.613627
K00174	2-oxoglutarate ferredoxin oxidoreductase subunit alpha [EC:1.2.7.3]	K01847	methylmalonyl-CoA mutase [EC:5.4.99.2]	C00091	Succinyl-CoA	0.613483
K01665	para-aminobenzoate synthetase component I [EC:2.6.1.85]	K04516	chorismate mutase [EC:5.4.99.5]	C00251	Chorismate	0.613329
K00261	glutamate dehydrogenase (NAD(P)+) [EC:1.4.1.3]	K01455	formamidase [EC:3.5.1.49]	C00014	Ammonia	0.613307
K00363	nitrite reductase (NADH) small subunit [EC:1.7.1.15]	K02568	cytochrome c-type protein NapB	C00088	Nitrite	0.613157
K00626	acetyl-CoA C-acetyltransferase [EC:2.3.1.9]	K00632	acetyl-CoA acyltransferase [EC:2.3.1.16]	C00024	Acetyl-CoA	0.612656
K00261	glutamate dehydrogenase (NAD(P)+) [EC:1.4.1.3]	K00264	glutamate synthase (NADPH/NADH) [EC:1.4.1.13 1.4.1.14]	C00025	L-Glutamate	0.612543
K00261	glutamate dehydrogenase (NAD(P)+) [EC:1.4.1.3]	K00264	glutamate synthase (NADPH/NADH) [EC:1.4.1.13 1.4.1.14]	C00026	2-Oxoglutarate	0.612543
K10764	O-succinylhomoserine sulfhydrylase [EC:2.5.1.-]	K11711	two-component system, LuxR family, sensor histidine kinase DctS [EC:2.7.13.3]	C00042	Succinate	0.612212
K00101	L-lactate dehydrogenase (cytochrome) [EC:1.1.2.3]	K00162	pyruvate dehydrogenase E1 component subunit beta [EC:1.2.4.1]	C00022	Pyruvate	0.612046
K00527	ribonucleoside-triphosphate reductase [EC:1.17.4.2]	K02323	DNA polymerase II small subunit [EC:2.7.7.7]	C00131	dATP	0.611845
K00527	ribonucleoside-triphosphate reductase [EC:1.17.4.2]	K02323	DNA polymerase II small subunit [EC:2.7.7.7]	C00286	dGTP	0.611845
K00527	ribonucleoside-triphosphate reductase [EC:1.17.4.2]	K02323	DNA polymerase II small subunit [EC:2.7.7.7]	C00458	dCTP	0.611845
K00962	polyribonucleotide nucleotidyltransferase [EC:2.7.7.8]	K03055	DNA-directed RNA polymerase subunit K [EC:2.7.7.6]	C00046	RNA	0.611629
K00008	L-iditol 2-dehydrogenase [EC:1.1.1.14]	K03332	fructan beta-fructosidase [EC:3.2.1.80]	C00095	D-Fructose	0.611474
K01749	hydroxymethylbilane synthase [EC:2.5.1.61]	K13543	uroporphyrinogen III methyltransferase / synthase [EC:2.1.1.107 4.2.1.75]	C01024	Hydroxymethylbilane	0.611005
K01464	dihydropyrimidinase [EC:3.5.2.2]	K17722	dihydropyrimidine dehydrogenase (NAD+) subunit PreT [EC:1.3.1.1]	C00429	5,6-Dihydrouracil	0.610918
K01464	dihydropyrimidinase [EC:3.5.2.2]	K17722	dihydropyrimidine dehydrogenase (NAD+) subunit PreT [EC:1.3.1.1]	C00906	5,6-Dihydrothymine	0.610918
K00962	polyribonucleotide nucleotidyltransferase [EC:2.7.7.8]	K03049	DNA-directed RNA polymerase subunit E' [EC:2.7.7.6]	C00046	RNA	0.610877
K00030	isocitrate dehydrogenase (NAD+) [EC:1.1.1.41]	K00261	glutamate dehydrogenase (NAD(P)+) [EC:1.4.1.3]	C00026	2-Oxoglutarate	0.610843
K01657	anthranilate synthase component I [EC:4.1.3.27]	K04516	chorismate mutase [EC:5.4.99.5]	C00251	Chorismate	0.61076
K00962	polyribonucleotide nucleotidyltransferase [EC:2.7.7.8]	K03045	DNA-directed RNA polymerase subunit B" [EC:2.7.7.6]	C00046	RNA	0.61074
K01190	beta-galactosidase [EC:3.2.1.23]	K01201	glucosylceramidase [EC:3.2.1.45]	C01190	beta-D-Glucosyl-(1<->1)-ceramide	0.610708
K00962	polyribonucleotide nucleotidyltransferase [EC:2.7.7.8]	K03056	DNA-directed RNA polymerase subunit L [EC:2.7.7.6]	C00046	RNA	0.610654
K03060	DNA-directed RNA polymerase subunit omega [EC:2.7.7.6]	K06928	nucleoside-triphosphatase THEP1 [EC:3.6.1.15]	C00002	ATP	0.610605
K00260	glutamate dehydrogenase [EC:1.4.1.2]	K09473	gamma-glutamyl-gamma-aminobutyrate hydrolase [EC:3.5.1.94]	C00025	L-Glutamate	0.610423
K01826	5-carboxymethyl-2-hydroxymuconate isomerase [EC:5.3.3.10]	K10219	2-hydroxy-4-carboxymuconate semialdehyde hemiacetal dehydrogenase [EC:1.1.1.312]	C04186	5-Carboxymethyl-2-hydroxymuconate	0.610389
K00962	polyribonucleotide nucleotidyltransferase [EC:2.7.7.8]	K03058	DNA-directed RNA polymerase subunit N [EC:2.7.7.6]	C00046	RNA	0.609592
K03055	DNA-directed RNA polymerase subunit K [EC:2.7.7.6]	K05873	adenylate cyclase, class 2 [EC:4.6.1.1]	C00002	ATP	0.609511
K03055	DNA-directed RNA polymerase subunit K [EC:2.7.7.6]	K05873	adenylate cyclase, class 2 [EC:4.6.1.1]	C00044	GTP	0.609511
K00962	polyribonucleotide nucleotidyltransferase [EC:2.7.7.8]	K03059	DNA-directed RNA polymerase subunit P [EC:2.7.7.6]	C00046	RNA	0.609372
K01423	undefined	K01962	acetyl-CoA carboxylase carboxyl transferase subunit alpha [EC:6.4.1.2]	C06250	Holo-[carboxylase]	0.609162
K00161	pyruvate dehydrogenase E1 component subunit alpha [EC:1.2.4.1]	K07246	tartrate dehydrogenase/decarboxylase / D-malate dehydrogenase [EC:1.1.1.93 4.1.1.73 1.1.1.83]	C00022	Pyruvate	0.609146
K00176	2-oxoglutarate ferredoxin oxidoreductase subunit delta [EC:1.2.7.3]	K00265	glutamate synthase (NADPH/NADH) large chain [EC:1.4.1.13 1.4.1.14]	C00026	2-Oxoglutarate	0.608967
K13015	UDP-N-acetyl-D-glucosamine dehydrogenase [EC:1.1.1.136]	K13020	UDP-N-acetyl-2-amino-2-deoxyglucuronate dehydrogenase [EC:1.1.1.335]	C04573	UDP-N-acetyl-2-amino-2-deoxy-D-glucuronate	0.608672
K00024	malate dehydrogenase [EC:1.1.1.37]	K01572	oxaloacetate decarboxylase, beta subunit [EC:4.1.1.3]	C00036	Oxaloacetate	0.608583
K00042	2-hydroxy-3-oxopropionate reductase [EC:1.1.1.60]	K01608	tartronate-semialdehyde synthase [EC:4.1.1.47]	C01146	2-Hydroxy-3-oxopropanoate	0.60855
K00681	gamma-glutamyltranspeptidase [EC:2.3.2.2]	K01920	glutathione synthase [EC:6.3.2.3]	C00051	Glutathione	0.608506
K08093	3-hexulose-6-phosphate synthase [EC:4.1.2.43]	K13812	bifunctional enzyme Fae/Hps [EC:4.3.-.- 4.1.2.43]	C00199	D-Ribulose 5-phosphate	0.60844
K00260	glutamate dehydrogenase [EC:1.4.1.2]	K00264	glutamate synthase (NADPH/NADH) [EC:1.4.1.13 1.4.1.14]	C00025	L-Glutamate	0.608356
K00260	glutamate dehydrogenase [EC:1.4.1.2]	K00264	glutamate synthase (NADPH/NADH) [EC:1.4.1.13 1.4.1.14]	C00026	2-Oxoglutarate	0.608356
K00262	glutamate dehydrogenase (NADP+) [EC:1.4.1.4]	K13990	glutamate formiminotransferase / formiminotetrahydrofolate cyclodeaminase [EC:2.1.2.5 4.3.1.4]	C00025	L-Glutamate	0.608262
K01255	leucyl aminopeptidase [EC:3.4.11.1]	K01920	glutathione synthase [EC:6.3.2.3]	C00037	Glycine	0.608213
K00620	glutamate N-acetyltransferase / amino-acid N-acetyltransferase [EC:2.3.1.35 2.3.1.1]	K01750	ornithine cyclodeaminase [EC:4.3.1.12]	C00077	L-Ornithine	0.608105
K00140	malonate-semialdehyde dehydrogenase (acetylating) / methylmalonate-semialdehyde dehydrogenase [EC:1.2.1.18 1.2.1.27]	K15372	taurine---2-oxoglutarate transaminase [EC:2.6.1.55]	C00222	3-Oxopropanoate	0.607935
K01622	fructose 1,6-bisphosphate aldolase/phosphatase [EC:4.1.2.13 3.1.3.11]	K01810	glucose-6-phosphate isomerase [EC:5.3.1.9]	C05345	beta-D-Fructose 6-phosphate	0.60792
K00249	acyl-CoA dehydrogenase [EC:1.3.8.7]	K01692	enoyl-CoA hydratase [EC:4.2.1.17]	C00877	Crotonoyl-CoA	0.607819
K00249	acyl-CoA dehydrogenase [EC:1.3.8.7]	K01692	enoyl-CoA hydratase [EC:4.2.1.17]	C00894	Propenoyl-CoA	0.607819
K00249	acyl-CoA dehydrogenase [EC:1.3.8.7]	K01692	enoyl-CoA hydratase [EC:4.2.1.17]	C03069	3-Methylcrotonyl-CoA	0.607819
K00249	acyl-CoA dehydrogenase [EC:1.3.8.7]	K01692	enoyl-CoA hydratase [EC:4.2.1.17]	C03221	2-trans-Dodecenoyl-CoA	0.607819
K00249	acyl-CoA dehydrogenase [EC:1.3.8.7]	K01692	enoyl-CoA hydratase [EC:4.2.1.17]	C03345	2-Methylbut-2-enoyl-CoA	0.607819
K00249	acyl-CoA dehydrogenase [EC:1.3.8.7]	K01692	enoyl-CoA hydratase [EC:4.2.1.17]	C03460	2-Methylprop-2-enoyl-CoA	0.607819
K00249	acyl-CoA dehydrogenase [EC:1.3.8.7]	K01692	enoyl-CoA hydratase [EC:4.2.1.17]	C05271	trans-Hex-2-enoyl-CoA	0.607819
K00249	acyl-CoA dehydrogenase [EC:1.3.8.7]	K01692	enoyl-CoA hydratase [EC:4.2.1.17]	C05272	trans-Hexadec-2-enoyl-CoA	0.607819
K00249	acyl-CoA dehydrogenase [EC:1.3.8.7]	K01692	enoyl-CoA hydratase [EC:4.2.1.17]	C05273	trans-Tetradec-2-enoyl-CoA	0.607819
K00249	acyl-CoA dehydrogenase [EC:1.3.8.7]	K01692	enoyl-CoA hydratase [EC:4.2.1.17]	C05275	trans-Dec-2-enoyl-CoA	0.607819
K00249	acyl-CoA dehydrogenase [EC:1.3.8.7]	K01692	enoyl-CoA hydratase [EC:4.2.1.17]	C05276	trans-Oct-2-enoyl-CoA	0.607819
K00878	hydroxyethylthiazole kinase [EC:2.7.1.50]	K10811	thiamine pyridinylase [EC:2.5.1.2]	C04294	5-(2-Hydroxyethyl)-4-methylthiazole	0.607784
K00209	enoyl-[acyl-carrier protein] reductase / trans-2-enoyl-CoA reductase (NAD+) [EC:1.3.1.- 1.3.1.44]	K01715	enoyl-CoA hydratase [EC:4.2.1.17]	C00877	Crotonoyl-CoA	0.607742
K00150	glyceraldehyde-3-phosphate dehydrogenase (NAD(P)) [EC:1.2.1.59]	K01623	fructose-bisphosphate aldolase, class I [EC:4.1.2.13]	C00118	D-Glyceraldehyde 3-phosphate	0.607705
K01608	tartronate-semialdehyde synthase [EC:4.1.1.47]	K11472	glycolate oxidase FAD binding subunit	C00048	Glyoxylate	0.60754
K03053	DNA-directed RNA polymerase subunit H [EC:2.7.7.6]	K05873	adenylate cyclase, class 2 [EC:4.6.1.1]	C00002	ATP	0.607117
K03053	DNA-directed RNA polymerase subunit H [EC:2.7.7.6]	K05873	adenylate cyclase, class 2 [EC:4.6.1.1]	C00044	GTP	0.607117
K07406	alpha-galactosidase [EC:3.2.1.22]	K17316	glucose/mannose transport system permease protein	C00031	D-Glucose	0.607054
K07406	alpha-galactosidase [EC:3.2.1.22]	K17316	glucose/mannose transport system permease protein	C00159	D-Mannose	0.607054
K00681	gamma-glutamyltranspeptidase [EC:2.3.2.2]	K00799	glutathione S-transferase [EC:2.5.1.18]	C02320	R-S-Glutathione	0.606867
K00962	polyribonucleotide nucleotidyltransferase [EC:2.7.7.8]	K03051	DNA-directed RNA polymerase subunit F [EC:2.7.7.6]	C00046	RNA	0.606866
K00137	aminobutyraldehyde dehydrogenase [EC:1.2.1.19]	K12255	guanidinobutyrase [EC:3.5.3.7]	C00334	4-Aminobutanoate	0.606822
K00176	2-oxoglutarate ferredoxin oxidoreductase subunit delta [EC:1.2.7.3]	K18118	succinyl-CoA:acetate CoA-transferase [EC:2.8.3.18]	C00091	Succinyl-CoA	0.606727
K00240	succinate dehydrogenase iron-sulfur subunit [EC:1.3.5.1]	K18118	succinyl-CoA:acetate CoA-transferase [EC:2.8.3.18]	C00042	Succinate	0.606688
K00068	sorbitol-6-phosphate 2-dehydrogenase [EC:1.1.1.140]	K02446	fructose-1,6-bisphosphatase II [EC:3.1.3.11]	C05345	beta-D-Fructose 6-phosphate	0.606539
K01573	oxaloacetate decarboxylase, gamma subunit [EC:4.1.1.3]	K09011	D-citramalate synthase [EC:2.3.1.182]	C00022	Pyruvate	0.606395
K00394	adenylylsulfate reductase, subunit A [EC:1.8.99.2]	K00955	bifunctional enzyme CysN/CysC [EC:2.7.7.4 2.7.1.25]	C00224	Adenylyl sulfate	0.606123
K00625	phosphate acetyltransferase [EC:2.3.1.8]	K18118	succinyl-CoA:acetate CoA-transferase [EC:2.8.3.18]	C00024	Acetyl-CoA	0.606079
K00918	ADP-dependent phosphofructokinase/glucokinase [EC:2.7.1.146 2.7.1.147]	K01624	fructose-bisphosphate aldolase, class II [EC:4.1.2.13]	C05378	beta-D-Fructose 1,6-bisphosphate	0.605894
K00135	succinate-semialdehyde dehydrogenase / glutarate-semialdehyde dehydrogenase [EC:1.2.1.16 1.2.1.79 1.2.1.20]	K00242	succinate dehydrogenase membrane anchor subunit	C00042	Succinate	0.605605
K01959	pyruvate carboxylase subunit A [EC:6.4.1.1]	K16845	(2R)-sulfolactate sulfo-lyase subunit alpha [EC:4.4.1.24]	C00022	Pyruvate	0.605408
K01746	formiminotetrahydrofolate cyclodeaminase [EC:4.3.1.4]	K08289	phosphoribosylglycinamide formyltransferase 2 [EC:2.1.2.2]	C00445	5,10-Methenyltetrahydrofolate	0.605233
K00600	glycine hydroxymethyltransferase [EC:2.1.2.1]	K13942	5,10-methenyltetrahydromethanopterin hydrogenase [EC:1.12.98.2]	C04377	5,10-Methylenetetrahydromethanopterin	0.605223
K02080	galactosamine-6-phosphate isomerase [EC:5.3.1.-]	K10986	PTS system, galactosamine-specific IID component	C06377	D-Galactosamine 6-phosphate	0.605119
K02770	PTS system, fructose-specific IIC component	K16305	fructose-bisphosphate aldolase / 6-deoxy-5-ketofructose 1-phosphate synthase [EC:4.1.2.13 2.2.1.11]	C01094	D-Fructose 1-phosphate	0.604975
K03041	DNA-directed RNA polymerase subunit A' [EC:2.7.7.6]	K05873	adenylate cyclase, class 2 [EC:4.6.1.1]	C00002	ATP	0.604777
K03041	DNA-directed RNA polymerase subunit A' [EC:2.7.7.6]	K05873	adenylate cyclase, class 2 [EC:4.6.1.1]	C00044	GTP	0.604777
K00656	formate C-acetyltransferase [EC:2.3.1.54]	K01455	formamidase [EC:3.5.1.49]	C00058	Formate	0.604658
K01631	2-dehydro-3-deoxyphosphogalactonate aldolase [EC:4.1.2.21]	K01635	tagatose 1,6-diphosphate aldolase [EC:4.1.2.40]	C00118	D-Glyceraldehyde 3-phosphate	0.6046
K00681	gamma-glutamyltranspeptidase [EC:2.3.2.2]	K01460	glutathionylspermidine amidase/synthetase [EC:3.5.1.78 6.3.1.8]	C00051	Glutathione	0.603851
K00171	pyruvate ferredoxin oxidoreductase, delta subunit [EC:1.2.7.1]	K04072	acetaldehyde dehydrogenase / alcohol dehydrogenase [EC:1.2.1.10 1.1.1.1]	C00024	Acetyl-CoA	0.603842
K00170	pyruvate ferredoxin oxidoreductase, beta subunit [EC:1.2.7.1]	K00194	acetyl-CoA decarbonylase/synthase complex subunit delta [EC:2.1.1.245]	C00024	Acetyl-CoA	0.603828
K00123	formate dehydrogenase major subunit [EC:1.2.1.2]	K01455	formamidase [EC:3.5.1.49]	C00058	Formate	0.603575
K01753	D-serine dehydratase [EC:4.3.1.18]	K03777	D-lactate dehydrogenase [EC:1.1.1.28]	C00022	Pyruvate	0.603566
K00125	formate dehydrogenase, beta subunit [EC:1.2.1.2]	K00196	carbon-monoxide dehydrogenase iron sulfur subunit	C00011	CO2	0.60311
K03389	heterodisulfide reductase subunit B [EC:1.8.98.1]	K03421	methyl-coenzyme M reductase subunit C	C04628	Coenzyme B	0.602934
K03389	heterodisulfide reductase subunit B [EC:1.8.98.1]	K03421	methyl-coenzyme M reductase subunit C	C04832	Coenzyme M 7-mercaptoheptanoylthreonine-phosphate heterodisulfide	0.602934
K00261	glutamate dehydrogenase (NAD(P)+) [EC:1.4.1.3]	K01501	nitrilase [EC:3.5.5.1]	C00014	Ammonia	0.602255
K00626	acetyl-CoA C-acetyltransferase [EC:2.3.1.9]	K04021	aldehyde dehydrogenase	C00024	Acetyl-CoA	0.60219
K00882	1-phosphofructokinase [EC:2.7.1.56]	K16305	fructose-bisphosphate aldolase / 6-deoxy-5-ketofructose 1-phosphate synthase [EC:4.1.2.13 2.2.1.11]	C05378	beta-D-Fructose 1,6-bisphosphate	0.602133
K00244	fumarate reductase flavoprotein subunit [EC:1.3.5.4]	K11711	two-component system, LuxR family, sensor histidine kinase DctS [EC:2.7.13.3]	C00042	Succinate	0.602057
K00066	GDP-mannose 6-dehydrogenase [EC:1.1.1.132]	K00971	mannose-1-phosphate guanylyltransferase [EC:2.7.7.13]	C00096	GDP-mannose	0.601962
K01638	malate synthase [EC:2.3.3.9]	K04021	aldehyde dehydrogenase	C00024	Acetyl-CoA	0.601507
K00364	GMP reductase [EC:1.7.1.7]	K11751	5'-nucleotidase / UDP-sugar diphosphatase [EC:3.1.3.5 3.6.1.45]	C00130	IMP	0.601484
K00627	pyruvate dehydrogenase E2 component (dihydrolipoamide acetyltransferase) [EC:2.3.1.12]	K04021	aldehyde dehydrogenase	C00024	Acetyl-CoA	0.601275
K00194	acetyl-CoA decarbonylase/synthase complex subunit delta [EC:2.1.1.245]	K00198	carbon-monoxide dehydrogenase catalytic subunit [EC:1.2.99.2 1.2.7.4]	C00237	CO	0.600719
K01621	phosphoketolase [EC:4.1.2.9]	K01622	fructose 1,6-bisphosphate aldolase/phosphatase [EC:4.1.2.13 3.1.3.11]	C00118	D-Glyceraldehyde 3-phosphate	0.600433
K01902	succinyl-CoA synthetase alpha subunit [EC:6.2.1.5]	K02615	acetyl-CoA acetyltransferase [EC:2.3.1.-]	C00091	Succinyl-CoA	0.600398
K00282	glycine dehydrogenase subunit 1 [EC:1.4.4.2]	K00600	glycine hydroxymethyltransferase [EC:2.1.2.1]	C00037	Glycine	0.60017
K00029	malate dehydrogenase (oxaloacetate-decarboxylating)(NADP+) [EC:1.1.1.40]	K01960	pyruvate carboxylase subunit B [EC:6.4.1.1]	C00022	Pyruvate	0.599918
K00372	assimilatory nitrate reductase catalytic subunit [EC:1.7.99.4]	K03385	nitrite reductase (cytochrome c-552) [EC:1.7.2.2]	C00088	Nitrite	0.599514
K01635	tagatose 1,6-diphosphate aldolase [EC:4.1.2.40]	K16370	6-phosphofructokinase 2 [EC:2.7.1.11]	C03785	D-Tagatose 1,6-bisphosphate	0.599462
K00813	aspartate aminotransferase [EC:2.6.1.1]	K00832	aromatic-amino-acid transaminase [EC:2.6.1.57]	C00079	L-Phenylalanine	0.599214
K00813	aspartate aminotransferase [EC:2.6.1.1]	K00832	aromatic-amino-acid transaminase [EC:2.6.1.57]	C00082	L-Tyrosine	0.599214
K09018	pyrimidine oxygenase [EC:1.14.99.46]	K17722	dihydropyrimidine dehydrogenase (NAD+) subunit PreT [EC:1.3.1.1]	C00106	Uracil	0.599148
K00830	alanine-glyoxylate transaminase / serine-glyoxylate transaminase / serine-pyruvate transaminase [EC:2.6.1.44 2.6.1.45 2.6.1.51]	K01483	ureidoglycolate lyase [EC:4.3.2.3]	C00048	Glyoxylate	0.599079
K00169	pyruvate ferredoxin oxidoreductase, alpha subunit [EC:1.2.7.1]	K00627	pyruvate dehydrogenase E2 component (dihydrolipoamide acetyltransferase) [EC:2.3.1.12]	C00024	Acetyl-CoA	0.598974
K09024	flavin reductase [EC:1.5.1.-]	K17722	dihydropyrimidine dehydrogenase (NAD+) subunit PreT [EC:1.3.1.1]	C00106	Uracil	0.598891
K00883	2-dehydro-3-deoxygalactonokinase [EC:2.7.1.58]	K01684	galactonate dehydratase [EC:4.2.1.6]	C01216	2-Dehydro-3-deoxy-D-galactonate	0.598774
K00962	polyribonucleotide nucleotidyltransferase [EC:2.7.7.8]	K03053	DNA-directed RNA polymerase subunit H [EC:2.7.7.6]	C00046	RNA	0.598765
K00123	formate dehydrogenase major subunit [EC:1.2.1.2]	K00198	carbon-monoxide dehydrogenase catalytic subunit [EC:1.2.99.2 1.2.7.4]	C00011	CO2	0.598637
K03060	DNA-directed RNA polymerase subunit omega [EC:2.7.7.6]	K08096	GTP cyclohydrolase IIa [EC:3.5.4.29]	C00044	GTP	0.598451
K00769	xanthine phosphoribosyltransferase [EC:2.4.2.22]	K13480	xanthine dehydrogenase iron-sulfur-binding subunit	C00385	Xanthine	0.598428
K04072	acetaldehyde dehydrogenase / alcohol dehydrogenase [EC:1.2.1.10 1.1.1.1]	K10977	methanogen homocitrate synthase [EC:2.3.3.14 2.3.3.-]	C00024	Acetyl-CoA	0.59794
K01423	undefined	K01963	acetyl-CoA carboxylase carboxyl transferase subunit beta [EC:6.4.1.2]	C06250	Holo-[carboxylase]	0.597791
K00174	2-oxoglutarate ferredoxin oxidoreductase subunit alpha [EC:1.2.7.3]	K00265	glutamate synthase (NADPH/NADH) large chain [EC:1.4.1.13 1.4.1.14]	C00026	2-Oxoglutarate	0.597743
K10213	ribosylpyrimidine nucleosidase [EC:3.2.2.8]	K13480	xanthine dehydrogenase iron-sulfur-binding subunit	C00262	Hypoxanthine	0.597721
K00362	nitrite reductase (NADH) large subunit [EC:1.7.1.15]	K00371	nitrate reductase beta subunit [EC:1.7.99.4]	C00088	Nitrite	0.597718
K00158	pyruvate oxidase [EC:1.2.3.3]	K01752	L-serine dehydratase [EC:4.3.1.17]	C00022	Pyruvate	0.597692
K05979	2-phosphosulfolactate phosphatase [EC:3.1.3.71]	K08097	phosphosulfolactate synthase [EC:4.4.1.19]	C11536	(2R)-O-Phospho-3-sulfolactate	0.597584
K00656	formate C-acetyltransferase [EC:2.3.1.54]	K11258	acetolactate synthase II small subunit [EC:2.2.1.6]	C00022	Pyruvate	0.59756
K00626	acetyl-CoA C-acetyltransferase [EC:2.3.1.9]	K01638	malate synthase [EC:2.3.3.9]	C00024	Acetyl-CoA	0.597557
K00656	formate C-acetyltransferase [EC:2.3.1.54]	K01659	2-methylcitrate synthase [EC:2.3.3.5]	C00100	Propanoyl-CoA	0.597548
K00027	malate dehydrogenase (oxaloacetate-decarboxylating) [EC:1.1.1.38]	K01678	fumarate hydratase subunit beta [EC:4.2.1.2]	C00149	(S)-Malate	0.597488
K01119	2',3'-cyclic-nucleotide 2'-phosphodiesterase [EC:3.1.4.16]	K08693	3'-nucleotidase [EC:3.1.3.6]	C01367	3'-AMP	0.597137
K01119	2',3'-cyclic-nucleotide 2'-phosphodiesterase [EC:3.1.4.16]	K08693	3'-nucleotidase [EC:3.1.3.6]	C01368	3'-UMP	0.597137
K01119	2',3'-cyclic-nucleotide 2'-phosphodiesterase [EC:3.1.4.16]	K08693	3'-nucleotidase [EC:3.1.3.6]	C05822	3'-CMP	0.597137
K01119	2',3'-cyclic-nucleotide 2'-phosphodiesterase [EC:3.1.4.16]	K08693	3'-nucleotidase [EC:3.1.3.6]	C06193	Guanosine 3'-phosphate	0.597137
K00962	polyribonucleotide nucleotidyltransferase [EC:2.7.7.8]	K03050	DNA-directed RNA polymerase subunit E" [EC:2.7.7.6]	C00046	RNA	0.597026
K01754	threonine dehydratase [EC:4.3.1.19]	K02203	phosphoserine / homoserine phosphotransferase [EC:3.1.3.3 2.7.1.39]	C00065	L-Serine	0.597004
K01745	histidine ammonia-lyase [EC:4.3.1.3]	K17363	urocanate reductase [EC:1.3.99.33]	C00785	Urocanate	0.596909
K00619	amino-acid N-acetyltransferase [EC:2.3.1.1]	K01425	glutaminase [EC:3.5.1.2]	C00025	L-Glutamate	0.596742
K00812	aspartate aminotransferase [EC:2.6.1.1]	K13821	proline dehydrogenase / delta 1-pyrroline-5-carboxylate dehydrogenase [EC:1.5.5.2 1.2.1.88]	C05947	L-erythro-4-Hydroxyglutamate	0.596574
K01922	phosphopantothenate-cysteine ligase [EC:6.3.2.5]	K11358	aspartate aminotransferase [EC:2.6.1.1]	C00097	L-Cysteine	0.596488
K00169	pyruvate ferredoxin oxidoreductase, alpha subunit [EC:1.2.7.1]	K16845	(2R)-sulfolactate sulfo-lyase subunit alpha [EC:4.4.1.24]	C00022	Pyruvate	0.596475
K01624	fructose-bisphosphate aldolase, class II [EC:4.1.2.13]	K16306	fructose-bisphosphate aldolase / 2-amino-3,7-dideoxy-D-threo-hept-6-ulosonate synthase [EC:4.1.2.13 2.2.1.10]	C00111	Glycerone phosphate	0.596303
K01624	fructose-bisphosphate aldolase, class II [EC:4.1.2.13]	K16306	fructose-bisphosphate aldolase / 2-amino-3,7-dideoxy-D-threo-hept-6-ulosonate synthase [EC:4.1.2.13 2.2.1.10]	C00118	D-Glyceraldehyde 3-phosphate	0.596303
K00399	methyl-coenzyme M reductase alpha subunit [EC:2.8.4.1]	K03389	heterodisulfide reductase subunit B [EC:1.8.98.1]	C04628	Coenzyme B	0.596109
K00399	methyl-coenzyme M reductase alpha subunit [EC:2.8.4.1]	K03389	heterodisulfide reductase subunit B [EC:1.8.98.1]	C04832	Coenzyme M 7-mercaptoheptanoylthreonine-phosphate heterodisulfide	0.596109
K00172	pyruvate ferredoxin oxidoreductase, gamma subunit [EC:1.2.7.1]	K00197	acetyl-CoA decarbonylase/synthase complex subunit gamma [EC:2.1.1.245]	C00024	Acetyl-CoA	0.596074
K00688	starch phosphorylase [EC:2.4.1.1]	K00702	cellobiose phosphorylase [EC:2.4.1.20]	C00103	D-Glucose 1-phosphate	0.59601
K00188	2-oxoisovalerate ferredoxin oxidoreductase, delta subunit [EC:1.2.7.7]	K00253	isovaleryl-CoA dehydrogenase [EC:1.3.8.4]	C02939	3-Methylbutanoyl-CoA	0.595975
K10977	methanogen homocitrate synthase [EC:2.3.3.14 2.3.3.-]	K15024	putative phosphotransacetylase [EC:2.3.1.8]	C00024	Acetyl-CoA	0.595853
K00197	acetyl-CoA decarbonylase/synthase complex subunit gamma [EC:2.1.1.245]	K00198	carbon-monoxide dehydrogenase catalytic subunit [EC:1.2.99.2 1.2.7.4]	C00237	CO	0.595736
K00196	carbon-monoxide dehydrogenase iron sulfur subunit	K00201	formylmethanofuran dehydrogenase subunit B [EC:1.2.99.5]	C00011	CO2	0.595638
K00172	pyruvate ferredoxin oxidoreductase, gamma subunit [EC:1.2.7.1]	K04072	acetaldehyde dehydrogenase / alcohol dehydrogenase [EC:1.2.1.10 1.1.1.1]	C00024	Acetyl-CoA	0.595575
K00320	5,10-methylenetetrahydromethanopterin reductase [EC:1.5.98.2]	K00600	glycine hydroxymethyltransferase [EC:2.1.2.1]	C04377	5,10-Methylenetetrahydromethanopterin	0.595412
K00626	acetyl-CoA C-acetyltransferase [EC:2.3.1.9]	K07516	3-hydroxyacyl-CoA dehydrogenase [EC:1.1.1.35]	C00332	Acetoacetyl-CoA	0.595389
K00626	acetyl-CoA C-acetyltransferase [EC:2.3.1.9]	K07516	3-hydroxyacyl-CoA dehydrogenase [EC:1.1.1.35]	C05269	3-Oxohexanoyl-CoA	0.595389
[truncated: 9,601 more rows]

## Sheet: Table S3
KO pair	Compund	Disease	Healthy	Difference(Disease-Healthy)	flag	sig
[truncated: 8,352 more rows]
